# Supplementary material for: Inflammatory activation and immune cell infiltration are main biological characteristics of SARS-CoV-2 infected myocardium
Source: Bioengineered. 2022 Jan 17;13(2):2486–97. doi: 10.1080/21655979.2021.2014621 (PMC8974226; doi:10.1080/21655979.2021.2014621)
Supplement: Supplemental Material [file KBIE_A_2014621_SM3384.zip]

Archive with 3 entries (2 files):
- supplementary/
- supplementary/Supplementary Table 1.csv
- supplementary/Supplementary Table 2.csv
