# Supplementary material for: Inflammatory activation and immune cell infiltration are main biological characteristics of SARS-CoV-2 infected myocardium
Source: Bioengineered. 2022 Jan 17;13(2):2486–97. doi: 10.1080/21655979.2021.2014621 (PMC8974226; doi:10.1080/21655979.2021.2014621)
Supplement: Supplemental Material [file KBIE_A_2014621_SM3384.zip › supplementary/Supplementary Table 1.csv]

ID	Accession	Target	TargetID	Experiment	Literature	Tissue
hsa-let-7a-5p	MIMAT0000062	BCAT1	586	CLASH	23622248	Muscle
hsa-let-7a-5p	MIMAT0000062	CXCL8	3576	PAR-CLIP	26701625	Muscle
hsa-let-7a-5p	MIMAT0000062	SYT1	6857	PAR-CLIP	26701625	Muscle
hsa-let-7a-5p	MIMAT0000062	TNFAIP3	7128	Luciferase reporter assay//Western blot	26110642	Muscle
hsa-let-7a-5p	MIMAT0000062	ARRDC3	57561	CLASH	23622248	Muscle
hsa-mir-26a-5p	MIMAT0000082	LIF	3976	ELISA	19011087	Muscle
hsa-mir-26a-5p	MIMAT0000082	PDE4C	5143	HITS-CLIP	23824327	Muscle
hsa-mir-26a-5p	MIMAT0000082	PTGS2	5743	Luciferase reporter assay//qRT-PCR//Western blot	26959737|27900011	Muscle
hsa-mir-27a-3p	MIMAT0000084	OLR1	4973	HITS-CLIP	23706177	Muscle
hsa-mir-100-5p	MIMAT0000098	EGR2	1959	Microarray//qRT-PCR	19396866	Muscle
hsa-mir-100-5p	MIMAT0000098	OXCT1	5019	CLASH	23622248	Muscle
hsa-mir-1-3p	MIMAT0000416	BDNF	627	Luciferase reporter assay	14697198	Muscle
hsa-mir-1-3p	MIMAT0000416	FABP3	2170	ELISA//Immunoprecipitaion//Luciferase reporter assay//qRT-PCR//Western blot	23141496	Muscle
hsa-mir-1-3p	MIMAT0000416	CXCL2	2920	Microarray	18668037	Muscle
hsa-mir-1-3p	MIMAT0000416	CXCL3	2921	Microarray	18668037	Muscle
hsa-mir-1-3p	MIMAT0000416	CXCL8	3576	Microarray	18668037	Muscle
hsa-mir-1-3p	MIMAT0000416	IL11	3589	Microarray//Western blot	18668037|28186993	Muscle
hsa-mir-1-3p	MIMAT0000416	OXCT1	5019	Microarray//Proteomics	18668037	Muscle
hsa-mir-1-3p	MIMAT0000416	CCL2	6347	ELISA//Immunofluorescence//Immunohistochemistry//Luciferase reporter assay//Microarray//qRT-PCR//Western blot	18668037|27541266	Muscle
hsa-mir-1-3p	MIMAT0000416	HAND2	9464	qRT-PCR//Reporter assay	21169019|15951802	Muscle
hsa-mir-1-3p	MIMAT0000416	SYNPO2L	79933	Microarray	18668037	Muscle
hsa-mir-125b-5p	MIMAT0000423	LIF	3976	ELISA//Microarray//qRT-PCR	19011087|25472924	Muscle
hsa-mir-125b-5p	MIMAT0000423	RPS6KA1	6195	ELISA//GFP reporter assay//Immunoblot//Immunoprecipitaion//Luciferase reporter assay//qRT-PCR//Western blot	21643012|27613090	Muscle
hsa-mir-125b-5p	MIMAT0000423	TNFAIP3	7128	Luciferase reporter assay//qRT-PCR//Western blot	22550173|27637078	Muscle
hsa-mir-193a-3p	MIMAT0000459	IRF1	3659	HITS-CLIP	22473208	Muscle
hsa-mir-206	MIMAT0000462	BDNF	627	Flow//qRT-PCR	24855559	Muscle
hsa-mir-206	MIMAT0000462	CCL2	6347	ELISA//Immunofluorescence//Immunohistochemistry//Luciferase reporter assay//Microarray//qRT-PCR//Western blot	27541266	Muscle
hsa-mir-140-3p	MIMAT0004597	BCAT1	586	PAR-CLIP	23592263|20371350	Muscle
hsa-mir-140-3p	MIMAT0004597	STUM	375057	HITS-CLIP	19536157	Muscle
hsa-mir-208a-5p	MIMAT0026474	SKIL	6498	PAR-CLIP	22012620	Muscle
hsa-mir-1-5p	MIMAT0031892	BDNF	627	Luciferase reporter assay//qRT-PCR//Western blot	27381812	Muscle
hsa-let-7a-5p	MIMAT0000062	BIRC3	330	HITS-CLIP, PAR-CLIP	tarbase	Muscle
hsa-mir-1-3p	MIMAT0000416	BIRC3	330	Microarrays	tarbase	Muscle
hsa-mir-133a-3p	MIMAT0000427	BIRC3	330	Microarrays	tarbase	Muscle
hsa-mir-1-3p	MIMAT0000416	TNFRSF9	3604	RPF-Seq	tarbase	Muscle
hsa-mir-27a-3p	MIMAT0000084	TNFRSF9	3604	Microarrays	tarbase	Muscle
hsa-let-7a-5p	MIMAT0000062	NFE2L3	9603	Microarrays, Chimeric fragments	tarbase	Muscle
hsa-mir-125b-5p	MIMAT0000423	BCAT1	586	PAR-CLIP	tarbase	Muscle
hsa-mir-1-3p	MIMAT0000416	BCAT1	586	RPF-Seq	tarbase	Muscle
hsa-mir-1-3p	MIMAT0000416	SYT1	6857	HITS-CLIP	tarbase	Muscle
hsa-mir-125b-5p	MIMAT0000423	RORA	6095	HITS-CLIP	tarbase	Muscle
hsa-mir-27a-3p	MIMAT0000084	RORA	6095	PAR-CLIP, HITS-CLIP, Chimeric fragments	tarbase	Muscle
hsa-mir-1-3p	MIMAT0000416	RORA	6095	HITS-CLIP	tarbase	Muscle
hsa-let-7a-5p	MIMAT0000062	RORA	6095	Chimeric fragments	tarbase	Muscle
hsa-let-7a-5p	MIMAT0000062	PTGS2	5743	HITS-CLIP	tarbase	Muscle
hsa-mir-193a-3p	MIMAT0000459	PTGS2	5743	HITS-CLIP	tarbase	Muscle
hsa-mir-1-3p	MIMAT0000416	PTGS2	5743	HITS-CLIP, RPF-Seq	tarbase	Muscle
hsa-mir-27a-3p	MIMAT0000084	CXCL2	2920	Microarrays	tarbase	Muscle
hsa-mir-133a-3p	MIMAT0000427	CXCL2	2920	Microarrays	tarbase	Muscle
hsa-mir-140-3p	MIMAT0004597	NFKBIA	4792	PAR-CLIP	tarbase	Muscle
hsa-mir-27a-3p	MIMAT0000084	NFKBIA	4792	HITS-CLIP	tarbase	Muscle
hsa-mir-1-3p	MIMAT0000416	NFKBIA	4792	RPF-Seq, RNA-Seq	tarbase	Muscle
hsa-mir-1-3p	MIMAT0000416	KLF5	688	RPF-Seq, RNA-Seq	tarbase	Muscle
hsa-mir-26a-5p	MIMAT0000082	EBI3	10148	Microarrays	tarbase	Muscle
hsa-let-7a-5p	MIMAT0000062	CCL7	6354	HITS-CLIP	tarbase	Muscle
hsa-mir-100-5p	MIMAT0000098	CCL7	6354	Microarrays	tarbase	Muscle
hsa-mir-100-5p	MIMAT0000098	CCL2	6347	Microarrays	tarbase	Muscle
hsa-mir-1-3p	MIMAT0000416	DSE	29940	RNA-Seq	tarbase	Muscle
hsa-mir-1-3p	MIMAT0000416	NEDD9	4739	HITS-CLIP	tarbase	Muscle
hsa-mir-27a-3p	MIMAT0000084	NEDD9	4739	Microarrays	tarbase	Muscle
hsa-mir-1-3p	MIMAT0000416	LOX	4015	RPF-Seq, RNA-Seq, Microarrays	tarbase	Muscle
hsa-mir-125b-5p	MIMAT0000423	ARRDC3	57561	HITS-CLIP	tarbase	Muscle
hsa-mir-26a-5p	MIMAT0000082	ARRDC3	57561	HITS-CLIP	tarbase	Muscle
hsa-mir-1-3p	MIMAT0000416	ARRDC3	57561	RPF-Seq, RNA-Seq	tarbase	Muscle
hsa-mir-1-3p	MIMAT0000416	IL1A	3552	Microarrays	tarbase	Muscle
hsa-mir-133a-3p	MIMAT0000427	IL1A	3552	Microarrays	tarbase	Muscle
hsa-mir-27a-3p	MIMAT0000084	RPS6KA1	6195	Microarrays	tarbase	Muscle
hsa-mir-27a-3p	MIMAT0000084	RPS6KA1	6195	Microarrays	tarbase	Muscle
hsa-mir-27a-3p	MIMAT0000084	TNFAIP3	7128	HITS-CLIP, PAR-CLIP, Microarrays	tarbase	Muscle
hsa-mir-1-3p	MIMAT0000416	TNFAIP3	7128	RNA-Seq	tarbase	Muscle
hsa-mir-133a-3p	MIMAT0000427	TNFAIP3	7128	Microarrays	tarbase	Muscle
hsa-mir-134-5p	MIMAT0000447	LTBP2	4053	HITS-CLIP	tarbase	Muscle
hsa-mir-27a-3p	MIMAT0000084	LTBP2	4053	HITS-CLIP	tarbase	Muscle
hsa-mir-27a-3p	MIMAT0000084	TNFSF18	8995	Microarrays	tarbase	Muscle
hsa-mir-26a-5p	MIMAT0000082	INHBA	3624	HITS-CLIP	tarbase	Muscle
hsa-mir-1-3p	MIMAT0000416	INHBA	3624	RPF-Seq, RNA-Seq	tarbase	Muscle
hsa-mir-27a-3p	MIMAT0000084	INHBA	3624	Microarrays	tarbase	Muscle
hsa-let-7a-5p	MIMAT0000062	SRGN	5552	HITS-CLIP	tarbase	Muscle
hsa-mir-1-3p	MIMAT0000416	SRGN	5552	RPF-Seq	tarbase	Muscle
hsa-mir-26a-5p	MIMAT0000082	SRGN	5552	Microarrays	tarbase	Muscle
hsa-mir-1-3p	MIMAT0000416	EGR2	1959	Microarrays	tarbase	Muscle
hsa-mir-27a-3p	MIMAT0000084	EGR2	1959	Microarrays	tarbase	Muscle
hsa-mir-26a-5p	MIMAT0000082	IRF1	3659	HITS-CLIP	tarbase	Muscle
hsa-mir-133a-3p	MIMAT0000427	IRF1	3659	Microarrays	tarbase	Muscle
hsa-let-7a-5p	MIMAT0000062	PTPRB	5787	HITS-CLIP	tarbase	Muscle
hsa-mir-27a-3p	MIMAT0000084	PTPRB	5787	Microarrays	tarbase	Muscle
hsa-mir-27a-3p	MIMAT0000084	LIF	3976	PAR-CLIP	tarbase	Muscle
hsa-mir-1-3p	MIMAT0000416	LIF	3976	RPF-Seq, RNA-Seq	tarbase	Muscle
hsa-mir-1-3p	MIMAT0000416	CPM	1368	RNA-Seq	tarbase	Muscle
hsa-mir-27a-3p	MIMAT0000084	SERPINE2	5270	HITS-CLIP	tarbase	Muscle
hsa-mir-1-3p	MIMAT0000416	SERPINE2	5270	RPF-Seq, RNA-Seq	tarbase	Muscle
hsa-mir-133a-3p	MIMAT0000427	SERPINE2	5270	Microarrays	tarbase	Muscle
hsa-let-7a-5p	MIMAT0000062	SKIL	6498	HITS-CLIP, PAR-CLIP	tarbase	Muscle
hsa-mir-140-3p	MIMAT0004597	SKIL	6498	HITS-CLIP	tarbase	Muscle
hsa-mir-26a-5p	MIMAT0000082	SKIL	6498	PAR-CLIP	tarbase	Muscle
hsa-mir-27a-3p	MIMAT0000084	SKIL	6498	HITS-CLIP	tarbase	Muscle
hsa-mir-140-3p	MIMAT0004597	PPFIA2	8499	HITS-CLIP	tarbase	Muscle
hsa-mir-1-3p	MIMAT0000416	PPFIA2	8499	HITS-CLIP	tarbase	Muscle
hsa-mir-125b-5p	MIMAT0000423	PPFIA2	8499	HITS-CLIP	tarbase	Muscle
hsa-mir-26a-5p	MIMAT0000082	PPFIA2	8499	HITS-CLIP	tarbase	Muscle
hsa-mir-27a-3p	MIMAT0000084	ZNF385B	151126	Microarrays	tarbase	Muscle
hsa-mir-1-3p	MIMAT0000416	NFKBIZ	64332	RNA-Seq	tarbase	Muscle
hsa-mir-133a-3p	MIMAT0000427	NFKBIZ	64332	Microarrays	tarbase	Muscle
hsa-mir-1-3p	MIMAT0000416	SLC22A3	6581	RPF-Seq, RNA-Seq	tarbase	Muscle
hsa-mir-125b-5p	MIMAT0000423	CDKN2B	1030	HITS-CLIP	tarbase	Muscle
hsa-mir-1-3p	MIMAT0000416	CDKN2B	1030	RPF-Seq	tarbase	Muscle
hsa-mir-1-3p	MIMAT0000416	PID1	55022	RPF-Seq	tarbase	Muscle
hsa-mir-133a-3p	MIMAT0000427	GBP5	115362	Microarrays	tarbase	Muscle
hsa-let-7a-5p	MIMAT0000062	KLF10	7071	PAR-CLIP, HITS-CLIP, Microarrays, Chimeric fragments	tarbase	Muscle
hsa-mir-27a-3p	MIMAT0000084	KLF10	7071	HITS-CLIP	tarbase	Muscle
hsa-mir-1-3p	MIMAT0000416	KLF10	7071	RPF-Seq, RNA-Seq	tarbase	Muscle
hsa-let-7a-5p	MIMAT0000062	VSNL1	7447	Microarrays	tarbase	Muscle
hsa-mir-1-3p	MIMAT0000416	ELF3	1999	Microarrays	tarbase	Muscle
hsa-mir-27a-3p	MIMAT0000084	ELF3	1999	Microarrays	tarbase	Muscle
hsa-mir-133a-3p	MIMAT0000427	ELF3	1999	Microarrays	tarbase	Muscle
hsa-mir-27a-3p	MIMAT0000084	LRRC2	79442	Microarrays	tarbase	Muscle
hsa-mir-27a-3p	MIMAT0000084	CXCL8	3576	Microarrays	tarbase	Muscle
hsa-mir-133a-3p	MIMAT0000427	CXCL8	3576	Microarrays	tarbase	Muscle
hsa-mir-100-5p	MIMAT0000098	CD14	929	Microarrays	tarbase	Muscle
hsa-mir-27a-3p	MIMAT0000084	CD14	929	Microarrays	tarbase	Muscle
hsa-mir-1-3p	MIMAT0000416	OLR1	4973	Microarrays	tarbase	Muscle
hsa-mir-133a-3p	MIMAT0000427	BDNF	627	Microarrays	tarbase	Muscle
hsa-let-7a-5p	MIMAT0000062	PAPPA	5069	HITS-CLIP	tarbase	Muscle
hsa-mir-100-5p	MIMAT0000098	PAPPA	5069	Microarrays	tarbase	Muscle
hsa-mir-27a-3p	MIMAT0000084	PAPPA	5069	HITS-CLIP, Microarrays	tarbase	Muscle
hsa-mir-1-3p	MIMAT0000416	PLCXD3	345557	Microarrays	tarbase	Muscle
hsa-mir-27a-3p	MIMAT0000084	PLN	5350	Microarrays	tarbase	Muscle
hsa-mir-1-3p	MIMAT0000416	GPX3	2878	RPF-Seq, RNA-Seq	tarbase	Muscle
hsa-mir-27a-3p	MIMAT0000084	LBH	81606	HITS-CLIP, PAR-CLIP	tarbase	Muscle
hsa-mir-1-3p	MIMAT0000416	LBH	81606	RPF-Seq, RNA-Seq	tarbase	Muscle
hsa-mir-133a-3p	MIMAT0000427	CFB	629	Microarrays	tarbase	Muscle
hsa-mir-133a-3p	MIMAT0000427	CFB	629	Microarrays	tarbase	Muscle
hsa-mir-133a-3p	MIMAT0000427	CFB	629	Microarrays	tarbase	Muscle
hsa-mir-133a-3p	MIMAT0000427	CFB	629	Microarrays	tarbase	Muscle
hsa-mir-133a-3p	MIMAT0000427	CFB	629	Microarrays	tarbase	Muscle
hsa-mir-133a-3p	MIMAT0000427	CFB	629	Microarrays	tarbase	Muscle
hsa-mir-133a-3p	MIMAT0000427	CFB	629	Microarrays	tarbase	Muscle
hsa-mir-1	MIMAT0000416	BDNF	627	other	14697198	Muscle
hsa-mir-199a		LIF	3976	ELISA	19011087	Muscle
