# Supplementary material for: Inflammatory activation and immune cell infiltration are main biological characteristics of SARS-CoV-2 infected myocardium
Source: Bioengineered. 2022 Jan 17;13(2):2486–97. doi: 10.1080/21655979.2021.2014621 (PMC8974226; doi:10.1080/21655979.2021.2014621)
Supplement: Supplemental Material [file KBIE_A_2014621_SM3384.zip › supplementary/Supplementary Table 2.csv]

Rank	Score	Type	ID	Name	Description
2	99.75	cp	BRD-A52650764	ingenol	PKC activator
9	98.73	cp	BRD-K91145395	prostratin	PKC activator
16	97.64	cp	BRD-K76674262	homoharringtonine	Protein synthesis inhibitor
24	96.69	cp	BRD-A62184259	cycloheximide	Protein synthesis inhibitor
25	96.62	cp	BRD-K91370081	anisomycin	DNA synthesis inhibitor
27	96.58	cp	BRD-U86922168	QL-XII-47	BTK inhibitor
28	96.58	cp	BRD-A25687296	emetine	Protein synthesis inhibitor
30	96.58	cp	BRD-K64881305	ispinesib	Kinesin-like spindle protein inhibitor
31	96.47	cp	BRD-A15079084	phorbol-12-myristate-13-acetate	PKC activator
33	96.26	cp	BRD-K47983010	BX-795	IKK inhibitor
34	96.23	cp	BRD-A06352508	SB-218078	CHK inhibitor
35	95.94	cp	BRD-A26002865	verrucarin-a	Protein synthesis inhibitor
37	95.77	cp	BRD-K44849676	capsazepine	TRPV agonist
44	95	cp	BRD-K82109576	vincristine	Tubulin inhibitor
46	94.8	cp	BRD-K90382497	GW-843682X	PLK inhibitor
50	93.96	cp	BRD-M86331534	pyrvinium-pamoate	AKT inhibitor
52	93.59	cp	BRD-K15600710	obatoclax	BCL inhibitor
55	93.38	cp	BRD-A01787639	naftopidil	Adrenergic receptor antagonist
58	93.21	cp	BRD-K80348542	cephaeline	Protein synthesis inhibitor
62	92.98	cp	BRD-K04923131	GSK-3-inhibitor-IX	Glycogen synthase kinase inhibitor
63	92.88	cp	BRD-K21672174	RO-28-1675	Glucokinase activator
66	92.64	cp	BRD-K94325918	kinetin-riboside	Apoptosis stimulant
67	92.49	cp	BRD-K64935403	ebelactone-b	Lipase inhibitor
68	92.39	cp	BRD-K06792661	narciclasine	Coflilin signaling pathway activator
69	92.36	cp	BRD-A63998256	helveticoside	ATPase inhibitor
79	91.39	cp	BRD-A50737080	CGK-733	ATR kinase inhibitor
80	91.3	cp	BRD-K15616905	CCCP	Mitochondrial oxidative phosphorylation uncoupler
81	91.3	cp	BRD-K03406345	azacitidine	DNA methyltransferase inhibitor
83	91.22	cp	BRD-K35687265	ON-01910	PLK inhibitor
85	90.91	cp	BRD-K84895041	BMY-45778	IP1 prostacyclin receptor agonist
86	90.79	cp	BRD-K67506692	tyrphostin-AG-126	ERK1 and ERK2 phosphorylation inhibitor
87	90.76	cp	BRD-K53959060	indirubin	CDK inhibitor
93	90.31	cp	BRD-A58564983	selamectin	Nematocide
96	89.76	cp	BRD-K19295594	gossypol	BCL inhibitor
101	89.32	cp	BRD-K15409150	penfluridol	T-type calcium channel blocker
104	89.21	cp	BRD-K59469039	AG-879	Angiogenesis inhibitor
106	89.15	cp	BRD-A80502530	cinobufagin	ATPase inhibitor
107	89.1	cp	BRD-K02113016	olaparib	PARP inhibitor
108	88.93	cp	BRD-K10573841	tunicamycin	GLCNAC phosphotransferase inhibitor
110	88.65	cp	BRD-A28970875	puromycin	Protein synthesis inhibitor
122	87.49	cp	BRD-K37618799	MRS-1220	Adenosine receptor antagonist
124	87.46	cp	BRD-K06593056	LE-135	Retinoid receptor agonist
126	87.2	cp	BRD-K72895815	SSR-69071	Leukocyte elastase inhibitor
130	87.02	cp	BRD-K03109492	NSC-663284	CDC inhibitor
131	86.79	cp	BRD-A08003242	rhodomyrtoxin-b	sodium fluorescein uptake inhibitor
135	86.21	cp	BRD-K86003836	flubendazole	Tubulin inhibitor
139	86.08	cp	BRD-K28360340	TW-37	BCL inhibitor
141	85.61	cp	BRD-A55594068	vinblastine	Microtubule inhibitor
144	85.26	cp	BRD-A34205397	suloctidil	Adrenergic receptor antagonist
147	85	cp	BRD-K72264770	QW-BI-011	Histone lysine methyltransferase inhibitor
148	84.96	cp	BRD-K40255344	tyrphostin-A9	Protein tyrosine kinase inhibitor
165	82.86	cp	BRD-K35960502	niclosamide	DNA replication inhibitor
166	82.84	cp	BRD-K61401890	deguelin	NADH-ubiquinone oxidoreductase (Complex I) inhibitor
168	82.59	cp	BRD-K74305673	IKK-2-inhibitor-V	IKK inhibitor
170	82.4	cp	BRD-K78659596	MLN-2238	Proteasome inhibitor
172	82.21	cp	BRD-K28168037	fenretinide	Apoptosis stimulant
173	82.18	cp	BRD-K62609077	scoulerine	Adrenergic receptor antagonist
174	82.04	cp	BRD-K09436313	prostaglandin	Prostanoid receptor antagonist
176	81.84	cp	BRD-K83289131	CAY-10618	NAMPT inhibitor
183	80.88	cp	BRD-A28105619	cucurbitacin-i	JAK inhibitor
185	80.81	cp	BRD-K37456065	VU-0365114-2	M5 modulator
186	80.63	cp	BRD-K12539581	nocodazole	Tubulin inhibitor
187	80.53	cp	BRD-K76907295	VU-0418947-2	HIF modulator
190	80.41	cp	BRD-K87932577	CDK1-5-inhibitor	CDK inhibitor
193	80.19	cp	BRD-K57011718	UK-356618	Metalloproteinase inhibitor
194	80.17	cp	BRD-K26863634	BIX-01338	Histone lysine methyltransferase inhibitor
197	79.83	cp	BRD-K65786282	CGP-7930	GABA receptor modulator
204	79.43	cp	BRD-K56301217	ABT-737	BCL inhibitor
207	79.17	cp	BRD-K08547377	irinotecan	Topoisomerase inhibitor
209	78.87	cp	BRD-K70511574	sunitinib	PLK inhibitor
211	78.75	cp	BRD-K96670504	lonidamine	Glucokinase inhibitor
212	78.62	cp	BRD-K04853698	LDN-193189	Serine/threonine kinase inhibitor
215	77.93	cp	BRD-K19894101	MST-312	Telomerase inhibitor
217	77.74	cp	BRD-K28296557	AKT-inhibitor-IV	AKT inhibitor
219	77.43	cp	BRD-A93236127	digitoxin	ATPase inhibitor
220	77.41	cp	BRD-K77390737	xanthohumol	ATPase inhibitor
224	76.83	cp	BRD-K24576554	AT-9283	JAK inhibitor
240	75.37	cp	BRD-K69032158	diprotin-a	Dipeptidyl peptidase inhibitor
243	75.3	cp	BRD-A38030642	cyclosporin-a	Calcineurin inhibitor
244	75.19	cp	BRD-K38477985	malonoben	Protein tyrosine kinase inhibitor
245	75.1	cp	BRD-A45333398	periplocymarin	Apoptosis stimulant
248	74.3	cp	BRD-K81528515	nilotinib	ABL inhibitor
250	73.8	cp	BRD-A43331270	niguldipine	Calcium channel blocker
253	73.63	cp	BRD-K13725475	rhodomyrtoxin	Cytotoxic agent
261	72.68	cp	BRD-K51318897	fenbendazole	Tubulin inhibitor
264	72.54	cp	BRD-K53665955	MK-5108	Aurora kinase inhibitor
265	72.43	cp	BRD-K98490050	amsacrine	Topoisomerase inhibitor
266	72.22	cp	BRD-K56614220	clofazimine	GK0582 inhibitor
278	71.21	cp	BRD-A55484088	BNTX	Opioid receptor antagonist
279	71.17	cp	BRD-K65814004	diphenyleneiodonium	Nitric oxide synthase inhibitor
290	70.16	cp	BRD-K64517075	heliomycin	ATP synthase inhibitor
291	69.91	cp	BRD-A23637604	oxymetholone	Androgen receptor agonist
292	69.91	cp	BRD-K03981224	ethisterone	Progestogen hormone
294	69.75	cp	BRD-K82823804	SA-792987	PKC inhibitor
295	69.69	cp	BRD-A48570745	ivermectin	GABA receptor agonist
311	67.83	cp	BRD-K62012036	acitretin	Retinoid receptor agonist
317	67.59	cp	BRD-K62363391	dapsone	Bacterial antifolate
330	66.35	cp	BRD-A92439610	triamcinolone	Glucocorticoid receptor agonist
333	66.24	cp	BRD-A78360835	cercosporin	Photoactivated toxin
335	65.86	cp	BRD-A54927599	KF-38789	P-selectin inhibitor
344	64.93	cp	BRD-A35338386	NECA	Adenosine receptor agonist
345	64.74	cp	BRD-A02481876	importazole	Importin-beta transport receptor inhibitor
349	64.35	cp	BRD-K52512893	SC-19220	Prostanoid receptor antagonist
352	64.22	cp	BRD-K26669427	WR-216174	PFMRK inhibitor
362	63.64	cp	BRD-K11696279	BU-239	Imidazoline receptor agonist
369	61.85	cp	BRD-K19111024	clofibric-acid	PPAR receptor agonist
371	61.81	cp	BRD-K10995081	perphenazine	Dopamine receptor antagonist
373	61.65	cp	BRD-A25004090	erastin	Ion channel antagonist
382	60.89	cp	BRD-K66792149	quinoclamine	Algicide
393	60.02	cp	BRD-K84595254	strophanthidin	ATPase inhibitor
400	59.38	cp	BRD-K97330509	SRC-kinase-inhibitor-II	SRC inhibitor
405	58.97	cp	BRD-K31912990	CGP-71683	Neuropeptide receptor antagonist
406	58.91	cp	BRD-K04210847	tamoxifen	Estrogen receptor antagonist
410	58.48	cp	BRD-K28143534	cyproheptadine	Histamine receptor antagonist
416	58.1	cp	BRD-K55991774	BAS-09104376	HIV integrase inhibitor
424	57.6	cp	BRD-K80431395	triciribine	AKT inhibitor
426	57.16	cp	BRD-K39120595	bithionol	Autotaxin inhibitor
428	56.94	cp	BRD-K73824630	skatole	Thrombin inhibitor
431	56.68	cp	BRD-K99498722	NPI-2358	Tubulin inhibitor
432	56.67	cp	BRD-K02715688	hydrastine	Tyrosine hydroxylase inhibitor
433	56.26	cp	BRD-A09161221	nomilin	HSP inhibitor
435	56.16	cp	BRD-K89930444	AG-592	Tyrosine kinase inhibitor
440	55.34	cp	BRD-K98548675	parthenolide	NFkB pathway inhibitor
442	55.17	cp	BRD-K07117950	imperatorin	CDK inhibitor
443	55.14	cp	BRD-A80775386	hyperforin	Cyclooxygenase inhibitor
447	54.72	cp	BRD-K63784565	BRD-K63784565	Topoisomerase inhibitor
452	54.14	cp	BRD-A62890442	3-methyl-GABA	GABA aminotransferase activator
454	54.04	cp	BRD-K26979635	NS-3694	Glutamate receptor antagonist
462	53.6	cp	BRD-K39111395	BCL2-inhibitor	BCL inhibitor
463	53.55	cp	BRD-A98283014	calmidazolium	Calcium channel blocker
465	53.36	cp	BRD-M30523314	vinorelbine	Tubulin inhibitor
468	53.11	cp	BRD-U44700465	HG-5-88-01	Protein kinase inhibitor
473	52.53	cp	BRD-K70241288	L-692585	Growth hormone releasing peptide ligand agonist
477	52.09	cp	BRD-K40578143	GR-79236	Adenosine receptor agonist
478	52.08	cp	BRD-K90885812	propantheline	Acetylcholine receptor antagonist
490	51.12	cp	BRD-K11158509	tyrphostin-B44	EGFR inhibitor
493	50.94	cp	BRD-A11007541	BCI-hydrochloride	Protein phosphatase inhibitor
496	50.73	cp	BRD-K62289640	lylamine	Cannabinoid receptor agonist
497	50.58	cp	BRD-A62182663	YK-4279	Apoptosis stimulant
500	50.44	cp	BRD-K36258877	AZ-10417808	Caspase inhibitor
503	50.27	cp	BRD-K55420858	mirin	MRE11A exonuclease inhibitor
509	49.65	cp	BRD-A03816571	CP-55940	Cannabinoid receptor agonist
510	49.65	cp	BRD-K54095730	CMPD-1	p38 MAPK inhibitor
517	48.98	cp	BRD-A95513702	androsta-1,4-dien-3,17-dione	Aromatase inhibitor
518	48.91	cp	BRD-K61269089	daphnetin	Protein kinase inhibitor
523	48.66	cp	BRD-K13646352	midostaurin	FLT3 inhibitor
526	48.42	cp	BRD-A68930007	ouabain	ATPase inhibitor
527	48.29	cp	BRD-K85402309	dovitinib	EGFR inhibitor
538	47.66	cp	BRD-K66766661	17-beta-estradiol	Estrogen receptor agonist
539	47.54	cp	BRD-A98702003	carbenoxolone	11-beta-HSD1 inhibitor
547	47.08	cp	BRD-K06198550	isorotenone	Mitochondrial complex I inhibitor
551	46.59	cp	BRD-A78877355	nefopam	Cyclooxygenase inhibitor
554	46.42	cp	BRD-A70514680	articaine	Local anesthetic
556	46.29	cp	BRD-K51730347	diphencyprone	Immunostimulant
560	46.05	cp	BRD-K43764301	dexketoprofen	Cyclooxygenase inhibitor
562	45.97	cp	BRD-A62809825	thapsigargin	ATPase inhibitor
564	45.54	cp	BRD-K57926513	tyrphostin-AG-1295	PDGFR receptor inhibitor
565	45.54	cp	BRD-K33583600	isoliquiritigenin	Guanylate cyclase activator
567	45.35	cp	BRD-K94379058	BML-190	Cannabinoid receptor inverse agonist
570	45.02	cp	BRD-A17411484	carprofen	Cyclooxygenase inhibitor
571	45.02	cp	BRD-K53561341	KIN001-220	Aurora kinase inhibitor
572	44.97	cp	BRD-K53972329	ruxolitinib	JAK inhibitor
578	44.71	cp	BRD-K17294426	clebopride	Dopamine receptor antagonist
579	44.7	cp	BRD-K36324071	NF-449	Purinergic receptor antagonist
582	44.64	cp	BRD-A17819071	gedunin	HSP inhibitor
591	43.92	cp	BRD-K74402642	NSC-632839	Ubiquitin specific protease inhibitor
594	43.61	cp	BRD-A92537424	danazol	Estrogen receptor antagonist
606	42.78	cp	BRD-K51941867	LM-1685	Cyclooxygenase inhibitor
607	42.72	cp	BRD-A48809242	IB-MECA	Adenosine receptor agonist
609	42.56	cp	BRD-K17075857	chloroxine	Opioid receptor antagonist
617	41.98	cp	BRD-K84175871	pseudoephedrine	Adrenergic receptor agonist
619	41.91	cp	BRD-K02526760	QS-11	ARFGAP inhibitor
624	41.53	cp	BRD-A78391468	prednisolone	Glucocorticoid receptor agonist
631	40.94	cp	BRD-A10420615	cyclopiazonic-acid	ATPase inhibitor
632	40.92	cp	BRD-K59650319	YM-298198	Glutamate receptor antagonist
637	40.64	cp	BRD-A01295252	trans-7-hydroxy-pipat	Dopamine receptor ligand
640	40.58	cp	BRD-K40213712	SAL-1	Adenosine receptor antagonist
643	40.47	cp	BRD-A04668240	CGP-52432	GABA receptor antagonist
646	40.3	cp	BRD-U94846492	quinine	Hemozoin biocrystallization inhibitor
647	40.27	cp	BRD-K22096725	ALW-II-49-7	Ephrin inhibitor
652	40.11	cp	BRD-A30815329	felodipine	Calcium channel blocker
653	40.07	cp	BRD-K87919739	tyrphostin-AG-825	Receptor tyrosine protein kinase inhibitor
654	40.04	cp	BRD-A31204924	mitotane	Antineoplastic
656	39.95	cp	BRD-K86509404	iso-olomoucine	CDK inhibitor
659	39.8	cp	BRD-K92991072	PAC-1	Caspase activator
660	39.79	cp	BRD-K11630072	carmofur	Thymidylate synthase inhibitor
662	39.75	cp	BRD-A94756469	digoxin	ATPase inhibitor
667	39.48	cp	BRD-K28907958	CD-437	Retinoid receptor agonist
670	39.16	cp	BRD-K81225797	SCH-58261	Adenosine receptor antagonist
672	39.03	cp	BRD-K34014345	naproxol	Anti-inflammatory
674	38.9	cp	BRD-A00100033	nifurtimox	DNA inhibitor
677	38.8	cp	BRD-K11433652	aspirin	Cyclooxygenase inhibitor
688	38.1	cp	BRD-K26657438	imiquimod	TLR agonist
689	38.07	cp	BRD-K68336408	tyrphostin-AG-1478	EGFR inhibitor
696	37.54	cp	BRD-K14791739	fluticasone	Glucocorticoid receptor agonist
697	37.51	cp	BRD-K20313525	rosmarinic-acid	GABA transaminase inhibitor
707	36.84	cp	BRD-A29082194	gitoxigenin	ATPase inhibitor
709	36.82	cp	BRD-U33728988	QL-X-138	MTOR inhibitor
718	36.49	cp	BRD-K25906698	immepip	Histamine receptor agonist
720	36.37	cp	BRD-K51485625	ritonavir	HIV protease inhibitor
724	36.19	cp	BRD-K34092021	arvanil	TRPV agonist
727	36.14	cp	BRD-K15262564	mupirocin	Isoleucyl-tRNA synthetase inhibitor
729	36.05	cp	BRD-K66093087	FGIN-1-43	Benzodiazepine receptor agonist
737	35.7	cp	BRD-K18523449	mestanolone	Androgenic steroid
742	35.26	cp	BRD-K91623615	ABT-751	Tubulin inhibitor
750	34.63	cp	BRD-K20755323	SA-792728	Sphingosine kinase inhibitor
752	34.59	cp	BRD-K85603128	resorcinol	Phosphodiesterase inhibitor
754	34.55	cp	BRD-K97309399	thiothixene	Dopamine receptor antagonist
756	34.49	cp	BRD-K17823458	danoprevir	HCV inhibitor
760	34.3	cp	BRD-A19053259	pseudopelletierine	Anthelmintic
761	34.27	cp	BRD-A15010982	HU-211	Glutamate receptor antagonist
763	34.07	cp	BRD-K17140735	SCH-79797	Proteasome inhibitor
769	33.74	cp	BRD-K64514229	toltrazuril	Antiprotozoal
775	33.46	cp	BRD-K63089472	farnesylthioacetic-acid	Inhibitor of methyl esterification of farnesylated proteins
784	32.99	cp	BRD-K96134740	kitasamycin	Protein synthesis inhibitor
789	32.79	cp	BRD-K81916719	triclabendazole	Microtubule inhibitor
793	32.49	cp	BRD-K91900765	VX-745	p38 MAPK inhibitor
794	32.48	cp	BRD-K89687904	PKCbeta-inhibitor	PKC inhibitor
797	32.39	cp	BRD-K81062487	taurocholic-acid	Bile acid
799	31.98	cp	BRD-K52075715	oxibendazole	Tubulin inhibitor
800	31.97	cp	BRD-K81209512	AG-494	EGFR inhibitor
804	31.73	cp	BRD-A37492983	iocetamic-acid	Radiopaque medium
805	31.67	cp	BRD-K55468218	spiperone	Dopamine receptor antagonist
809	31.41	cp	BRD-K14200658	syrosingopine	Vesicular monoamine transporter inhibitor
811	31.33	cp	BRD-K74133369	oligomycin-a	ATP synthase inhibitor
826	30.49	cp	BRD-K09991945	GSK-3-inhibitor-II	PKC inhibitor
827	30.4	cp	BRD-K14767410	SC-560	Cyclooxygenase inhibitor
829	30.26	cp	BRD-K31627533	rimexolone	Glucocorticoid receptor agonist
831	30.13	cp	BRD-A73605923	mocimycin	Protein synthesis inhibitor
833	30.1	cp	BRD-K26015241	ODQ	Guanylyl cyclase inhibitor
834	30.09	cp	BRD-K14536225	piceid	Glucosidase inhibitor
844	29.81	cp	BRD-A55815733	phylloquinone	Vitamin K
845	29.78	cp	BRD-A06352418	terfenadine	Histamine receptor antagonist
846	29.69	cp	BRD-K09764130	mead-ethanolamide	Cannabinoid receptor agonist
849	29.48	cp	BRD-A42346008	metanephrine	Epinephrine metabolite
852	29.25	cp	BRD-K32292990	CGP-53353	EGFR inhibitor
862	28.83	cp	BRD-K85383046	IAA-94	Chloride channel blocker
866	28.7	cp	BRD-K08417745	SID-26681509	Cathepsin inhibitor
867	28.66	cp	BRD-K95237249	probenecid	Uricosuric blocker
868	28.64	cp	BRD-K93325701	damnacanthal	SRC inhibitor
875	28.16	cp	BRD-K32795028	1-benzylimidazole	Thromboxane synthase inhibitor
882	27.71	cp	BRD-K04170657	psoromic-acid	Ras GTPase inhibitor
884	27.67	cp	BRD-K72816382	cinalukast	Leukotriene receptor antagonist
886	27.57	cp	BRD-K02965346	SU-11274	Hepatocyte growth factor receptor inhibitor
887	27.54	cp	BRD-K68174511	torin-2	MTOR inhibitor
888	27.54	cp	BRD-K19360254	ergocornine	Dopamine receptor agonist
892	27.42	cp	BRD-K51918615	iodophenpropit	Histamine receptor antagonist
896	27.25	cp	BRD-A10523515	GSK-429286A	Rho associated kinase inhibitor
907	26.43	cp	BRD-K27351809	nomegestrol	Progesterone receptor agonist
908	26.41	cp	BRD-K28120222	parthenolide	NFkB pathway inhibitor
913	26.2	cp	BRD-A96799240	4-hydroxyretinoic-acid	Retinoid receptor binder
916	25.95	cp	BRD-K03816923	rottlerin	MAP kinase inhibitor
920	25.82	cp	BRD-K89046952	ciclacillin	Bacterial cell wall synthesis inhibitor
921	25.81	cp	BRD-K79353516	indolophenanthridine	CALY activator
926	25.57	cp	BRD-K32744045	disulfiram	Aldehyde dehydrogenase inhibitor
929	25.45	cp	BRD-A30435184	metergoline	Dopamine receptor agonist
934	25.06	cp	BRD-K07888107	depudecin	HDAC inhibitor
939	24.94	cp	BRD-K40530731	hyoscyamine	Acetylcholine receptor antagonist
943	24.77	cp	BRD-K92760278	riboflavin	Vitamin B
946	24.62	cp	BRD-K06817181	BRD-K06817181	JAK inhibitor
947	24.62	cp	BRD-K68246049	TTNPB	Retinoid receptor agonist
949	24.55	cp	BRD-K31792052	pifithrin	Interleukin receptor antagonist
951	24.52	cp	BRD-K15563106	phloretin	Sodium/glucose cotransporter inhibitor
954	24.42	cp	BRD-A94793051	gestrinone	Progesterone receptor antagonist
955	24.25	cp	BRD-K80970344	pyrrolidine-dithiocarbamate	NFkB pathway inhibitor
964	23.91	cp	BRD-A83237092	fulvestrant	Estrogen receptor antagonist
965	23.89	cp	BRD-K36627727	tamibarotene	Retinoid receptor agonist
968	23.73	cp	BRD-K77625572	etomoxir	Carnitine palmitoyltransferase inhibitor
969	23.72	cp	BRD-A13650332	flucloxacillin	Bacterial cell wall synthesis inhibitor
975	23.34	cp	BRD-A13133631	fluorometholone	Glucocorticoid receptor agonist
978	23.24	cp	BRD-M64432851	sunitinib	FLT3 inhibitor
980	23.08	cp	BRD-K43164539	cholic-acid	Bile acid
985	22.86	cp	BRD-K81709173	halcinonide	Glucocorticoid receptor agonist
987	22.75	cp	BRD-K05658747	raltegravir	HIV integrase inhibitor
989	22.64	cp	BRD-A90799790	isradipine	Calcium channel blocker
993	22.43	cp	BRD-K06878038	deferiprone	Chelating agent
994	22.42	cp	BRD-K16233984	eriochrome-black-t	Azo dye
996	22.4	cp	BRD-K12002134	megestrol	progesterone receptor agonist
997	22.38	cp	BRD-A55393291	testosterone	Androgen receptor agonist
1003	22.12	cp	BRD-A65440446	cimaterol	Adrenergic receptor agonist
1007	22.02	cp	BRD-K85503079	perospirone	Dopamine receptor antagonist
1008	21.94	cp	BRD-A54029483	IRL-2500	Endothelin receptor antagonist
1015	21.66	cp	BRD-K18518344	digitoxigenin	ATPase inhibitor
1017	21.64	cp	BRD-K05653692	DL-PDMP	Glucosyltransferase inhibitor
1020	21.48	cp	BRD-K59037100	oxybenzone	Lipase inhibitor
1022	21.41	cp	BRD-A55756846	H-7	PKA inhibitor
1029	20.99	cp	BRD-A80383043	BRD-A80383043	Glutamate receptor agonist
1031	20.92	cp	BRD-A42628519	iopanoic-acid	Radiopaque medium
1032	20.91	cp	BRD-A89337244	PD-102807	Acetylcholine receptor antagonist
1034	20.71	cp	BRD-K05464208	JX-401	p38 MAPK inhibitor
1036	20.66	cp	BRD-K61480498	epoxycholesterol	LXR agonist
1038	20.61	cp	BRD-K45252063	clofibrate	PPAR receptor agonist
1043	20.38	cp	BRD-K20287671	SU-4312	PDGFR receptor inhibitor
1051	20.08	cp	BRD-K08996725	zolantidine	Histamine receptor antagonist
1055	19.96	cp	BRD-A46179541	doxapram	Potassium channel blocker
1056	19.89	cp	BRD-K65146499	nabumetone	Cyclooxygenase inhibitor
1059	19.86	cp	BRD-K48168960	propylthiouracil	Thyroid peroxidase inhibitor
1063	19.64	cp	BRD-A83855350	naltrexone	Opioid receptor antagonist
1077	19.24	cp	BRD-K27450477	EHNA	Adenosine deaminase inhibitor
1080	19.14	cp	BRD-K51290057	SA-792709	Retinoid receptor agonist
1081	19.12	cp	BRD-A34806832	proscillaridin	ATPase inhibitor
1083	19.06	cp	BRD-A74667430	etodolac	Cyclooxygenase inhibitor
1088	18.57	cp	BRD-K64610608	EMF-bca1-57	caspase inhibitor
1092	18.48	cp	BRD-A47706533	L-BSO	Glutathione transferase inhibitor
1095	18.46	cp	BRD-K17415526	tyrphostin-AG-835	Protein tyrosine kinase inhibitor
1096	18.43	cp	BRD-K17497770	butein	EGFR inhibitor
1097	18.41	cp	BRD-A94413429	NTNCB	Neuropeptide receptor antagonist
1098	18.39	cp	BRD-A65449987	flunisolide	Cytochrome P450 inhibitor
1104	18.18	cp	BRD-K88677950	PD-198306	MAP kinase inhibitor
1105	18.16	cp	BRD-K06024458	n-arachidonyl-GABA	cannabinoid receptor agonist
1106	18.12	cp	BRD-A15297126	fluocinonide	Glucocorticoid receptor agonist
1113	17.94	cp	BRD-K63792901	arecaidine	Acetylcholine receptor agonist
1117	17.77	cp	BRD-A77722753	hydralazine	Vasodilator
1119	17.7	cp	BRD-K82164249	andarine	Androgen receptor modulator
1123	17.48	cp	BRD-K79254416	decitabine	DNA methyltransferase inhibitor
1124	17.47	cp	BRD-K14550461	doxercalciferol	Vitamin D receptor agonist
1126	17.41	cp	BRD-K96471533	nitazoxanide	Pyruvate ferredoxin oxidoreductase inhibitor
1127	17.4	cp	BRD-K83837640	JNJ-26854165	HDAC inhibitor
1130	17.32	cp	BRD-K26573499	DMAB-anabaseine	Adrenergic receptor agonist
1131	17.28	cp	BRD-A52660433	tetrindole	Monoamine oxidase inhibitor
1133	17.27	cp	BRD-K56700933	phenethyl-isothiocyanate	Antineoplastic
1134	17.23	cp	BRD-A82371568	clofarabine	Ribonucleoside reductase inhibitor
1137	17.13	cp	BRD-K63533170	AM-630	Cannabinoid receptor antagonist
1138	17.11	cp	BRD-K49027941	PSB-1115	Adenosine receptor antagonist
1140	17.1	cp	BRD-A09467419	mebeverine	Acetylcholine receptor antagonist
1141	17.08	cp	BRD-A31801025	formestane	Aromatase inhibitor
1143	17.07	cp	BRD-K39983086	loteprednol	Glucocorticoid receptor agonist
1151	16.73	cp	BRD-K63150726	JTE-907	Cannabinoid receptor inverse agonist
1152	16.7	cp	BRD-K03842655	penitrem-a	Potassium channel blocker
1157	16.59	cp	BRD-A46186775	hydrocortisone	Glucocorticoid receptor agonist
1158	16.5	cp	BRD-K37080523	isoreserpine	Vesicular monoamine transporter inhibitor
1171	16.02	cp	BRD-K67013324	luzindole	Melatonin receptor antagonist
1176	15.89	cp	BRD-K43149758	myricetin	Androgen receptor agonist
1178	15.85	cp	BRD-K89402695	L-655240	Thromboxane receptor antagonist
1179	15.85	cp	BRD-A39290993	cyproterone	Androgen receptor antagonist
1184	15.67	cp	BRD-K54529596	captopril	ACE inhibitor
1185	15.64	cp	BRD-A31521121	methocarbamol	Muscle relaxant
1186	15.63	cp	BRD-A17065207	brefeldin-a	Protein synthesis inhibitor
1187	15.63	cp	BRD-A78295502	hydroquinine	Antiarrhythmic
1192	15.53	cp	BRD-K62982419	cilomilast	Phosphodiesterase inhibitor
1195	15.49	cp	BRD-A97701745	pindolol	Adrenergic receptor antagonist
1202	15.22	cp	BRD-K19136521	indirubin	CDK inhibitor
1208	15.14	cp	BRD-A41112154	oleanolic-acid	G protein-coupled receptor agonist
1209	15.13	cp	BRD-K14821540	FCCP	Mitochondrial oxidative phosphorylation uncoupler
1211	15.08	cp	BRD-K31843556	T-0070907	PPAR receptor antagonist
1213	14.99	cp	BRD-K98763141	niflumic-acid	Cyclooxygenase inhibitor
1215	14.96	cp	BRD-A28422058	L-689560	Glutamate receptor antagonist
1217	14.87	cp	BRD-K17306061	aprepitant	Tachykinin antagonist
1225	14.64	cp	BRD-K34995470	SU-1498	VEGFR inhibitor
1230	14.55	cp	BRD-K52620403	STO-609	Calmodulin antagonist
1232	14.5	cp	BRD-K28453807	nitrocaramiphen	Cholinergic receptor antagonist
1239	14.4	cp	BRD-A68589262	troxipide	Glucosamine synthetase stimulant
1242	14.25	cp	BRD-K15933101	ropinirole	Dopamine receptor agonist
1243	14.2	cp	BRD-K78959463	FPL-64176	Calcium channel activator
1245	14.14	cp	BRD-K40624912	ZM-39923	JAK inhibitor
1250	14.02	cp	BRD-K54210043	NS-1619	Calcium channel activator
1252	13.95	cp	BRD-A15415227	GW-1929	PPAR receptor agonist
1254	13.85	cp	BRD-K68488863	ENMD-2076	FLT3 inhibitor
1259	13.67	cp	BRD-K46435977	valaciclovir	DNA polymerase inhibitor
1261	13.64	cp	BRD-K03557653	sappanone-a	Tyrosinase inhibitor
1262	13.63	cp	BRD-K16621777	enobosarm	Androgen receptor modulator
1269	13.55	cp	BRD-K43978949	PIT	Purinergic receptor antagonist
1270	13.52	cp	BRD-A35989968	megestrol	Progesterone receptor agonist
1275	13.42	cp	BRD-K37846922	3,3'-diindolylmethane	CHK inhibitor
1278	13.25	cp	BRD-A82096673	KU-C103428N	CDC inhibitor
1280	13.21	cp	BRD-A28856712	tetryzoline	Adrenergic receptor agonist
1288	13.02	cp	BRD-K82135108	elesclomol	Oxidative stress inducer
1295	12.88	cp	BRD-K74112339	acetohydroxamic-acid	Urease inhibitor
1297	12.86	cp	BRD-K81473089	tacrine	Acetylcholinesterase inhibitor
1298	12.84	cp	BRD-K14693417	cinchonine	P-glycoprotein inhibitor
1302	12.82	cp	BRD-A44551378	LFM-A12	EGFR inhibitor
1303	12.78	cp	BRD-K13049116	BMS-754807	IGF-1 inhibitor
1304	12.72	cp	BRD-K30197592	5-methoxytryptamine	Serotonin receptor agonist
1305	12.7	cp	BRD-K61829047	7b-cis	Exportin antagonist
1311	12.55	cp	BRD-A80793822	pemoline	Dopamine receptor agonist
1312	12.54	cp	BRD-K16664969	GTP-14564	FLT3 inhibitor
1318	12.44	cp	BRD-K45542189	diethylcarbamazine	Lipoxygenase inhibitor
1319	12.43	cp	BRD-K13169950	NSC-3852	HDAC inhibitor
1321	12.39	cp	BRD-K79437791	acetyl-farnesyl-cysteine	Inhibitor of methylation of endogenous isoprenylated proteins
1324	12.36	cp	BRD-K90524085	MY-5445	Phosphodiesterase inhibitor
1325	12.36	cp	BRD-A38898897	GW-311616	Leukocyte elastase inhibitor
1326	12.34	cp	BRD-K53523901	arctigenin	MEK inhibitor
1334	12.24	cp	BRD-A72711497	lasalocid	Bacterial permeability inducer
1339	12.06	cp	BRD-K38305202	domperidone	Dopamine receptor antagonist
1340	12.05	cp	BRD-K26241953	piceatannol	SYK inhibitor
1341	12.02	cp	BRD-A74904029	EI-231	Casein kinase inhibitor
1343	11.98	cp	BRD-K77987382	mebendazole	Tubulin inhibitor
1344	11.95	cp	BRD-K32412559	morphothebaine	Adrenergic receptor antagonist
1345	11.94	cp	BRD-A90131694	alclometasone	Glucocorticoid receptor agonist
1347	11.88	cp	BRD-K07303502	arachidonyl-trifluoro-methane	Cytosolic phospholipase inhibitor
1348	11.87	cp	BRD-K04046242	equilin	Estrogen receptor agonist
1349	11.8	cp	BRD-A41304429	practolol	Adrenergic receptor antagonist
1354	11.7	cp	BRD-K60230970	MG-132	Proteasome inhibitor
1358	11.63	cp	BRD-K62221994	T-98475	Gonadotropin releasing factor hormone receptor antagonist
1359	11.62	cp	BRD-K77793136	hydroxyfasudil	Rho associated kinase inhibitor
1363	11.47	cp	BRD-K89708791	rifaximin	RNA synthesis inhibitor
1366	11.44	cp	BRD-K49481516	galantamine	Acetylcholinesterase inhibitor
1370	11.39	cp	BRD-K36737713	AG-957	Protein tyrosine kinase inhibitor
1372	11.39	cp	BRD-A52326238	isogedunin	HSP inhibitor
1380	11.22	cp	BRD-K50417881	eticlopride	Dopamine receptor antagonist
1385	11.06	cp	BRD-A85025557	NCS-382	GABA receptor antagonist
1386	10.99	cp	BRD-A67799922	phenoxybenzamine	Adrenergic receptor antagonist
1387	10.96	cp	BRD-K04877770	FTase-inhibitor-B581	Farnesyltransferase inhibitor
1388	10.95	cp	BRD-K81839095	estrone	Estrogen receptor agonist
1389	10.94	cp	BRD-A47633927	NPC-15199	ICAM1 antagonist
1396	10.82	cp	BRD-A71459254	cymarin	ATPase inhibitor
1399	10.76	cp	BRD-K23566484	nilutamide	Androgen receptor antagonist
1402	10.64	cp	BRD-K25875056	SC-9	Protein tyrosine kinase activator
1403	10.58	cp	BRD-K59256312	gabexate	Serine protease inhibitor
1406	10.5	cp	BRD-A01593789	chlormadinone	5-alpha reductase inhibitor
1408	10.44	cp	BRD-K68264559	brimonidine	Adrenergic receptor agonist
1411	10.4	cp	BRD-A49225603	alimemazine	Histamine receptor agonist
1414	10.36	cp	BRD-K33483813	actarit	Interleukin receptor agonist
1418	10.25	cp	BRD-K34608650	BRD-K34608650	Cannabinoid receptor agonist
1420	10.23	cp	BRD-K93188295	ARC-239	Adrenergic receptor antagonist
1425	10.21	cp	BRD-K64310881	MW-STK33-3B	Potassium channel activator
1434	9.99	cp	BRD-K07691486	roscovitine	CDK inhibitor
1436	9.94	cp	BRD-A49172652	lansoprazole	ATPase inhibitor
1437	9.94	cp	BRD-K08109516	L-701324	Glutamate receptor antagonist
1438	9.94	cp	BRD-A59303141	quinethazone	Thiazide diuretic
1442	9.87	cp	BRD-K40227168	vinburnine	Adrenergic receptor antagonist
1447	9.82	cp	BRD-K04833372	GSK-1904529A	IGF-1 inhibitor
1448	9.81	cp	BRD-A13807286	HA-14-1	BCL inhibitor
1452	9.7	cp	BRD-K84955386	hyperoside	Glucosidase inhibitor
1455	9.66	cp	BRD-K94689771	pinocembrin	CYP1B1 inhibitor
1456	9.66	cp	BRD-K47869605	podophyllotoxin	Microtubule inhibitor
1460	9.63	cp	BRD-A48237631	mitomycin-c	DNA alkylating agent
1461	9.6	cp	BRD-K43405658	tyrphostin-AG-527	Protein tyrosine kinase inhibitor
1462	9.59	cp	BRD-A09828896	SKF-81297	Dopamine receptor agonist
1464	9.58	cp	BRD-K70330367	amantadine	Glutamate receptor antagonist
1466	9.58	cp	BRD-A95939040	sertaconazole	Sterol demethylase inhibitor
1467	9.57	cp	BRD-K03319035	maprotiline	Norepinephrine reuptake inhibitor
1468	9.54	cp	BRD-K78838262	austricine	Hypolipidemic
1478	9.42	cp	BRD-A04352665	maraviroc	CC chemokine receptor antagonist
1480	9.38	cp	BRD-K06426971	ryuvidine	Histone lysine methyltransferase inhibitor
1481	9.35	cp	BRD-A75517195	thiazolopyrimidine	CDC inhibitor
1482	9.32	cp	BRD-K40887525	ritanserin	Serotonin receptor antagonist
1483	9.3	cp	BRD-K85015012	NNC-05-2090	GAT inhibitor
1484	9.29	cp	BRD-A97479839	piperidolate	Acetylcholine receptor antagonist
1485	9.28	cp	BRD-K97863768	prothionamide	Mycobacterium tuberculosis enoyl-[acyl-carrier-protein] reductase [NADH] (inhA) inhibitor
1486	9.28	cp	BRD-K21350491	phenamil	TRPV antagonist
1487	9.27	cp	BRD-A16700644	isoxsuprine	Adrenergic receptor agonist
1491	9.17	cp	BRD-K49448285	bisindolylmaleimide	CDK inhibitor
1494	9.11	cp	BRD-K41260949	valproic-acid	HDAC inhibitor
1496	9.03	cp	BRD-A36707673	hydroxycholesterol	LXR agonist
1499	9.02	cp	BRD-A24228527	ofloxacin	Bacterial DNA gyrase inhibitor
1507	8.95	cp	BRD-K60690191	MPEP	Glutamate receptor antagonist
1510	8.92	cp	BRD-K77998258	ganglioside	SRC activator
1513	8.82	cp	BRD-A14985772	ascorbyl-palmitate	antioxidant
1520	8.69	cp	BRD-A58955223	sulforaphane	Antineoplastic
1525	8.63	cp	BRD-K73589401	corticosterone	mineralocorticoid receptor agonist
1526	8.63	cp	BRD-K97056771	HY-11007	BCR-ABL kinase inhibitor
1529	8.58	cp	BRD-K42142750	retrorsine	Antimitotic
1534	8.53	cp	BRD-K60476892	YC-1	Guanylyl cyclase activator
1535	8.52	cp	BRD-A07780951	orciprenaline	Adrenergic receptor agonist
1536	8.5	cp	BRD-A71009679	KUC103420N	-666
1542	8.38	cp	BRD-A49765801	fludroxycortide	Glucocorticoid receptor agonist
1545	8.36	cp	BRD-A25775766	securinine	GABA receptor antagonist
1546	8.33	cp	BRD-A54490543	pirlindole	Monoamine oxidase inhibitor
1547	8.32	cp	BRD-K59419204	AM-281	Cannabinoid receptor antagonist
1555	8.2	cp	BRD-A81866333	CGS-21680	Adenosine receptor agonist
1556	8.18	cp	BRD-A15493168	tetracycline	Bacterial 30S ribosomal subunit inhibitor
1557	8.18	cp	BRD-K90574421	ipsapirone	Serotonin receptor agonist
1562	8.12	cp	BRD-K73838513	cinacalcet	Calcium channel activator
1567	8.03	cp	BRD-K78294846	osthol	Calcium channel blocker
1568	8.02	cp	BRD-A36267905	buphenine	Adrenergic receptor agonist
1570	7.97	cp	BRD-K59851896	calycanthine	GABA release inhibitor
1574	7.89	cp	BRD-A07000685	hydrocortisone	Glucocorticoid receptor agonist
1577	7.85	cp	BRD-K44779798	miglitol	Glucosidase inhibitor
1582	7.75	cp	BRD-K74514084	pazopanib	KIT inhibitor
1583	7.75	cp	BRD-K25504083	cytochalasin-d	Actin polymerization inhibitor
1584	7.73	cp	BRD-K94512704	spiramide	Dopamine receptor antagonist
1587	7.71	cp	BRD-K77925998	quipazine	Serotonin receptor agonist
1589	7.64	cp	BRD-K83063356	RS-102895	CCR antagonist
1590	7.6	cp	BRD-K93461745	buspirone	Serotonin receptor agonist
1592	7.59	cp	BRD-K05181463	L-741626	Dopamine receptor antagonist
1593	7.58	cp	BRD-A89434049	sarmentogenin	ATPase inhibitor
1597	7.56	cp	BRD-K96527333	dehydroisoandosterone	GABA receptor modulator
1599	7.54	cp	BRD-K66876909	linezolid	Bacterial 50S ribosomal subunit inhibitor
1608	7.39	cp	BRD-A32949107	MRS-1845	Calcium channel blocker
1609	7.38	cp	BRD-K29905972	axitinib	PDGFR receptor inhibitor
1610	7.35	cp	BRD-A65597028	RX-821002	Adrenergic receptor antagonist
1614	7.31	cp	BRD-A64125466	dehydrocholic-acid	choleretic agent
1615	7.29	cp	BRD-K76872913	benzanthrone	Aromatic hydrocarbon derivative
1616	7.29	cp	BRD-K73395020	SA-1478088	-666
1617	7.28	cp	BRD-K76205745	losartan	Angiotensin receptor antagonist
1621	7.22	cp	BRD-A06784547	MRS-1334	Adenosine receptor antagonist
1622	7.21	cp	BRD-K79684402	RO-10-5824	Dopamine receptor agonist
1623	7.19	cp	BRD-K77641333	naphazoline	Adrenergic receptor agonist
1626	7.13	cp	BRD-K44432556	VU-0418946-1	HIF modulator
1628	7.08	cp	BRD-K96263742	GW-7647	PPAR receptor agonist
1635	6.97	cp	BRD-K45861246	azaperone	Dopamine receptor antagonist
1643	6.81	cp	BRD-K85119730	tolbutamide	ATP channel blocker
1644	6.8	cp	BRD-K94270326	ecopipam	Dopamine receptor antagonist
1645	6.78	cp	BRD-A83431637	resmethrin	Cytochrome P450 inhibitor
1646	6.77	cp	BRD-K02953697	naringin	Cytochrome P450 inhibitor
1648	6.71	cp	BRD-A68281735	REV-5901	Leukotriene receptor antagonist
1650	6.69	cp	BRD-K55454768	TAS-301	Calcium-calmodulin dependent protein kinase inhibitor
1652	6.67	cp	BRD-K93034159	cladribine	Adenosine deaminase inhibitor
1658	6.55	cp	BRD-K78599730	manumycin-a	Farnesyltransferase inhibitor
1660	6.55	cp	BRD-A07440155	labetalol	Adrenergic receptor antagonist
1661	6.53	cp	BRD-A41995253	brucine	Glycine receptor antagonist
1663	6.52	cp	BRD-A84327315	calcitriol	Vitamin D receptor agonist
1670	6.46	cp	BRD-K35531059	molsidomine	Guanylyl cyclase activator
1671	6.45	cp	BRD-K81783531	VX-222	HCV inhibitor
1672	6.45	cp	BRD-K46137903	prednicarbate	Phospholipase activator
1674	6.42	cp	BRD-A56675431	altizide	Thiazide diuretic
1680	6.37	cp	BRD-K64746805	MBCQ	Phosphodiesterase inhibitor
1683	6.32	cp	BRD-K01815685	indole	aryl hydrocarbon receptor agonist
1684	6.31	cp	BRD-K25905511	buddleoflavonoloside	Acetylcholinesterase inhibitor
1685	6.3	cp	BRD-K39621635	artemether	Antimalarial
1686	6.27	cp	BRD-A55946879	BW-B70C	Lipoxygenase inhibitor
1690	6.24	cp	BRD-K57886322	fluocinonide	Glucocorticoid receptor agonist
1691	6.2	cp	BRD-K39746403	erythromycin	NFkB pathway inhibitor
1695	6.13	cp	BRD-K95739795	tetrabenazine	Vesicular monoamine transporter inhibitor
1701	6.05	cp	BRD-K33453211	levocabastine	Histamine receptor antagonist
1705	6.01	cp	BRD-K61217870	n-(3-acetamidophenyl)-3-chlorobenzamide	Glutamate receptor antagonist
1711	5.93	cp	BRD-K87024524	phenelzine	Monoamine oxidase inhibitor
1712	5.92	cp	BRD-K37720887	SB-525334	TGF beta receptor inhibitor
1713	5.92	cp	BRD-A51820102	econazole	Bacterial cell wall synthesis inhibitor
1714	5.91	cp	BRD-K77286328	reversine	Aurora kinase inhibitor
1716	5.9	cp	BRD-K05396879	15-delta-prostaglandin-j2	PPAR receptor agonist
1719	5.87	cp	BRD-A67862938	naftidrofuryl	Adrenergic receptor antagonist
1722	5.84	cp	BRD-K35458079	edaravone	Nootropic agent
1725	5.82	cp	BRD-K57304726	PRE-084	Sigma receptor agonist
1727	5.8	cp	BRD-A39522003	OMDM-2	FAAH inhibitor
1732	5.75	cp	BRD-A82590476	SDZ-NKT-343	Tachykinin antagonist
1736	5.72	cp	BRD-A85860691	chaetocin	Histone lysine methyltransferase inhibitor
1743	5.65	cp	BRD-A92177080	betamethasone	Glucocorticoid receptor agonist
1746	5.63	cp	BRD-A22769835	homochlorcyclizine	Antihistamine
1753	5.53	cp	BRD-A15914070	4-hydroxy-2-nonenal	Cytotoxic lipid peroxidation product
1759	5.48	cp	BRD-A15131297	benazepril	ACE inhibitor
1760	5.48	cp	BRD-K72726508	arcyriaflavin-a	CDK inhibitor
1762	5.47	cp	BRD-K40965114	cyanopindolol	Adrenergic receptor antagonist
1763	5.45	cp	BRD-A30655177	LFM-A13	BTK inhibitor
1770	5.39	cp	BRD-K19416115	sitagliptin	Dipeptidyl peptidase inhibitor
1771	5.36	cp	BRD-K95655893	MAZ-51	VEGFR inhibitor
1772	5.32	cp	BRD-K20986251	lithocholic-acid	FXR antagonist
1773	5.32	cp	BRD-K82983861	GW-0742	PPAR receptor agonist
1774	5.32	cp	BRD-K31238592	devazepide	CCK receptor antagonist
1776	5.28	cp	BRD-K73397362	purmorphamine	Smoothened receptor agonist
1777	5.26	cp	BRD-K68873215	phosphodiesterase-V-inhibitor-II	Phosphodiesterase inhibitor
1779	5.25	cp	BRD-K25079130	avrainvillamide-analog-4	nucleophosmin inhibitor
1780	5.24	cp	BRD-A39268308	epibatidine	Acetylcholine receptor agonist
1784	5.21	cp	BRD-A69512159	carbidopa	Aromatic L-amino acid decarboxylase inhibitor
1785	5.18	cp	BRD-A66927094	nemonapride	Dopamine receptor antagonist
1788	5.15	cp	BRD-K70358946	aripiprazole	Serotonin receptor agonist
1789	5.12	cp	BRD-K27665173	D-64406	PDGFR receptor inhibitor
1791	5.1	cp	BRD-A54845972	dihydroergotamine	Serotonin receptor agonist
1793	5	cp	BRD-K08556791	ethoprop	Acetylcholinesterase inhibitor
1800	4.94	cp	BRD-K04976539	aminogenistein	SRC inhibitor
1801	4.93	cp	BRD-A64227845	SKF-77434	Dopamine receptor agonist
1807	4.86	cp	BRD-A56020723	CA-074-Me	Cathepsin inhibitor
1808	4.83	cp	BRD-K45330754	diethylstilbestrol	Estrogen receptor agonist
1815	4.79	cp	BRD-A98378129	talniflumate	Cyclooxygenase inhibitor
1819	4.79	cp	BRD-K67080878	milrinone	Phosphodiesterase inhibitor
1820	4.78	cp	BRD-K40919711	BAPTA-AM	Potassium channel blocker
1821	4.77	cp	BRD-K05977823	tenovins	SIRT inhibitor
1823	4.76	cp	BRD-K47659338	EMD-386088	Serotonin receptor agonist
1829	4.69	cp	BRD-A09925278	etilefrine	Adrenergic receptor agonist
1831	4.65	cp	BRD-A06726973	dibutyrylcyclic-gmp	cGMP analog
1833	4.65	cp	BRD-K26117720	gingerol	Nitric oxide synthase inhibitor
1835	4.61	cp	BRD-A36318220	necrostatin-1	RIPK inhibitor
1839	4.58	cp	BRD-A70083328	secnidazole	Acetylcholinesterase inhibitor
1840	4.58	cp	BRD-A30205217	ethotoin	Hydantoin antiepileptic
1843	4.56	cp	BRD-A42553870	L-152804	Neuropeptide receptor antagonist
1845	4.54	cp	BRD-A31007383	SDZ-WAG-994	Adenosine receptor agonist
1846	4.54	cp	BRD-K24675965	LY-288513	CCK receptor antagonist
1850	4.52	cp	BRD-K61192372	capecitabine	DNA synthesis inhibitor
1851	4.51	cp	BRD-K75478907	GS-39783	GABA receptor modulator
1855	4.48	cp	BRD-K15519488	CS-110266	Dopamine receptor agonist
1856	4.47	cp	BRD-K52020312	metronidazole	DNA inhibitor
1860	4.44	cp	BRD-K46212057	voriconazole	Cytochrome P450 inhibitor
1867	4.4	cp	BRD-K35483542	alitretinoin	Retinoid receptor agonist
1868	4.4	cp	BRD-A06390036	hydroquinidine	Antiarrhythmic
1869	4.4	cp	BRD-A08877921	cephalotaxine	Protein synthesis inhibitor
1870	4.4	cp	BRD-K55430733	WAY-629	Serotonin receptor agonist
1882	4.3	cp	BRD-K99696746	fatostatin	SREBP inhibitor
1883	4.3	cp	BRD-K77171813	proxyfan	Histamine receptor modulator
1884	4.29	cp	BRD-A63836183	PD-123319	Angiotensin receptor antagonist
1885	4.29	cp	BRD-K33864865	LY-225910	CCK receptor antagonist
1889	4.27	cp	BRD-K20920669	cromoglicic-acid	Immunosuppressant
1891	4.26	cp	BRD-K50866992	tropisetron	Serotonin receptor antagonist
1896	4.23	cp	BRD-K82255054	propofol	GABA receptor agonist
1907	4.17	cp	BRD-A08709697	heliotrine	Pyrrolizidine alkaloid
1908	4.16	cp	BRD-K08924299	palonosetron	Serotonin receptor antagonist
1909	4.16	cp	BRD-K82865713	prostaglandin-b2	cAMP inhibitor
1910	4.16	cp	BRD-A37347161	BRL-52537	Opioid receptor agonist
1913	4.16	cp	BRD-K01663662	diphenidol	Acetylcholine receptor agonist
1914	4.15	cp	BRD-K00486786	RO-08-2750	NGF binding inhibitor
1923	4.12	cp	BRD-A43930669	L-368899	Oxytocin receptor antagonist
1924	4.12	cp	BRD-K18036262	L-168049	Glucagon receptor antagonist
1928	4.1	cp	BRD-A61392169	eliprodil	Glutamate receptor antagonist
1929	4.09	cp	BRD-K33211335	dextromethorphan	Glutamate receptor antagonist
1936	4.05	cp	BRD-K36638830	anabasine	Acetylcholine receptor agonist
1937	4.05	cp	BRD-A82238138	budesonide	Glucocorticoid receptor agonist
1940	4.03	cp	BRD-K52735702	cefdinir	Bacterial cell wall synthesis inhibitor
1944	4.02	cp	BRD-K84085265	CG-930	JNK inhibitor
1945	4.02	cp	BRD-K98521173	desoxycortone	Mineralocorticoid receptor agonist
1952	3.99	cp	BRD-K99922388	DPO-1	Potassium channel blocker
1954	3.98	cp	BRD-K71823332	epothilone-a	Microtubule stabilizing agent
1957	3.95	cp	BRD-K43860855	iobenguane	Antineoplastic
1959	3.93	cp	BRD-K23913458	coumarin	Vitamin K antagonist
1964	3.89	cp	BRD-K29113274	ketoconazole	Sterol demethylase inhibitor
1965	3.89	cp	BRD-A55913614	primaquine	Antimalarial
1967	3.88	cp	BRD-K91696562	orantinib	FGFR inhibitor
1968	3.88	cp	BRD-A26384407	chlortalidone	Carbonic anhydrase inhibitor
1970	3.86	cp	BRD-K47150025	KI-8751	VEGFR inhibitor
1977	3.8	cp	BRD-K92000912	AM-251	Cannabinoid receptor antagonist
1979	3.77	cp	BRD-K44094599	tacrolimus	Calcineurin inhibitor
1980	3.77	cp	BRD-A39969961	eplerenone	Cytochrome P450 inhibitor
1981	3.77	cp	BRD-A39390670	rabeprazole	ATPase inhibitor
1982	3.77	cp	BRD-K26818574	BIX-01294	Histone lysine methyltransferase inhibitor
1987	3.75	cp	BRD-A89175223	bisoprolol	Adrenergic receptor antagonist
1990	3.74	cp	BRD-K99451608	lopinavir	HIV protease inhibitor
2000	3.7	cp	BRD-K91601245	mercaptopurine	Immunosuppressant
2001	3.69	cp	BRD-A20126139	medrysone	Glucocorticoid receptor agonist
2004	3.66	cp	BRD-K95921201	reserpine	Vesicular monoamine transporter inhibitor
2005	3.66	cp	BRD-K78122587	NNC-55-0396	T-type calcium channel blocker
2007	3.66	cp	BRD-K02637541	celecoxib	Cyclooxygenase inhibitor
2008	3.65	cp	BRD-K91442916	CAM-9-026	Membrane metalloendopeptidase inhibitor
2010	3.63	cp	BRD-U68942961	JW-7-24-1	LCK Inhibitor
2011	3.63	cp	BRD-A96882008	L-732138	Tachykinin antagonist
2019	3.59	cp	BRD-K86600316	RS-79948	Adrenergic receptor antagonist
2024	3.56	cp	BRD-K60219430	serdemetan	MDM inhibitor
2033	3.52	cp	BRD-A58157837	butabindide	Tripeptidyl peptidase inhibitor
2034	3.52	cp	BRD-K87158025	benzamil	Sodium channel blocker
2036	3.52	cp	BRD-A32161980	carbetocin	Oxytocin receptor agonist
2038	3.5	cp	BRD-A36066264	estradiol-benzoate	Estrogen receptor agonist
2039	3.49	cp	BRD-K67977190	eprosartan	Angiotensin receptor antagonist
2040	3.49	cp	BRD-K59753975	vindesine	Tubulin inhibitor
2043	3.47	cp	BRD-K68997413	PF-3845	FAAH inhibitor
2045	3.45	cp	BRD-A44780397	mifepristone	Glucocorticoid receptor antagonist
2046	3.45	cp	BRD-K92138166	mammea-a	other antibiotic
2050	3.44	cp	BRD-U97083655	teicoplanin	Bacterial cell wall synthesis inhibitor
2054	3.42	cp	BRD-K75295174	alisertib	Aurora kinase inhibitor
2055	3.42	cp	BRD-A03216249	mepivacaine	Potassium channel blocker
2056	3.42	cp	BRD-K80396088	gliquidone	Sulfonylurea
2058	3.39	cp	BRD-K91315211	betahistine	Histamine receptor agonist
2063	3.38	cp	BRD-K39915878	loxapine	Dopamine receptor antagonist
2070	3.31	cp	BRD-K30697463	desoximetasone	Glucocorticoid receptor agonist
2071	3.31	cp	BRD-K55703048	latrepirdine	Glutamate receptor antagonist
2076	3.28	cp	BRD-K41170226	deoxycholic-acid	G protein-coupled receptor agonist
2078	3.28	cp	BRD-K27141178	SB-203186	Serotonin receptor antagonist
2083	3.24	cp	BRD-K82143716	flucytosine	Antifungal
2089	3.21	cp	BRD-A95696820	acadesine	AMPK activator
2090	3.21	cp	BRD-K56596464	QX-314	Sodium channel blocker
2094	3.21	cp	BRD-K45117373	Y-26763	Potassium channel activator
2098	3.17	cp	BRD-A78322124	dobutamine	Adrenergic receptor agonist
2105	3.14	cp	BRD-K56064827	EI-273	PKC inhibitor
2107	3.11	cp	BRD-K37798499	etoposide	Topoisomerase inhibitor
2111	3.1	cp	BRD-K90733503	cefalexin	Bacterial cell wall synthesis inhibitor
2112	3.1	cp	BRD-K09638361	SA-63133	-666
2116	3.09	cp	BRD-K79877282	PF-543	Sphingosine kinase inhibitor
2121	3.07	cp	BRD-K30570479	VU-0400195-3	Glutamate receptor modulator
2122	3.07	cp	BRD-A51829654	BRL-15572	Serotonin receptor antagonist
2124	3.07	cp	BRD-K08206212	entecavir	Reverse transcriptase inhibitor
2132	3	cp	BRD-A41555725	chlortetracycline	Protein synthesis inhibitor
2145	2.92	cp	BRD-A29289453	PCA-4248	Platelet activating factor receptor antagonist
2146	2.92	cp	BRD-K31699485	DMEOB	glutamate receptor modulator
2150	2.89	cp	BRD-K78633253	EXO-1	ARF inhibitor
2156	2.88	cp	BRD-K67174588	toremifene	Estrogen receptor antagonist
2162	2.85	cp	BRD-A43974499	reboxetine	Adrenergic receptor antagonist
2163	2.85	cp	BRD-K11742128	triprolidine	Histamine receptor antagonist
2165	2.82	cp	BRD-K54790157	trioxsalen	DNA synthesis inhibitor
2171	2.79	cp	BRD-K78637815	LY-320135	Cannabinoid receptor antagonist
2175	2.78	cp	BRD-K23922020	arecaidine	Acetylcholine receptor agonist
2176	2.78	cp	BRD-K86301799	dipyridamole	Phosphodiesterase inhibitor
2177	2.78	cp	BRD-K32247306	primidone	GABA receptor antagonist
2178	2.77	cp	BRD-K48869804	icilin	TRPV agonist
2181	2.75	cp	BRD-K95901403	XL-147	PI3K inhibitor
2182	2.75	cp	BRD-K60298136	ITE	Aryl hydrocarbon receptor agonist
2189	2.73	cp	BRD-K54314721	zolmitriptan	Serotonin receptor agonist
2192	2.72	cp	BRD-K66206289	lobeline	Acetylcholine receptor antagonist
2193	2.72	cp	BRD-A53576514	orphenadrine	Acetylcholine receptor antagonist
2196	2.71	cp	BRD-K02992638	lamivudine	Nucleoside reverse transcriptase inhibitor
2197	2.71	cp	BRD-K02607075	tubocurarine	Acetylcholine receptor antagonist
2201	2.7	cp	BRD-K84709232	caffeic-acid	Lipoxygenase inhibitor
2209	2.67	cp	BRD-A35623999	CGP-37157	L-type calcium channel blocker
2217	2.64	cp	BRD-K00615600	AG-14361	PARP inhibitor
2222	2.62	cp	BRD-K59773493	benzohydroxamic-acid	Antifungal
2224	2.61	cp	BRD-K05151076	ZK-164015	Estrogen receptor antagonist
2233	2.57	cp	BRD-K46766488	S-14506	Serotonin receptor agonist
2235	2.57	cp	BRD-K85133207	HDAC1-selective	HDAC inhibitor
2239	2.55	cp	BRD-A56359832	zileuton	Leukotriene inhibitor
2240	2.54	cp	BRD-A12016240	LY-278584	Serotonin receptor antagonist
2241	2.54	cp	BRD-K78280988	anandamide	Cannabinoid receptor agonist
2242	2.54	cp	BRD-K09537769	NU-7026	DNA dependent protein kinase inhibitor
2250	2.5	cp	BRD-K60770992	pergolide	Dopamine receptor agonist
2253	2.5	cp	BRD-A64479082	quinidine	Sodium channel blocker
2254	2.47	cp	BRD-K04710043	hexamethylenebisacetamide	AKT inhibitor
2257	2.47	cp	BRD-K68407802	KIN001-055	EGFR inhibitor
2258	2.47	cp	BRD-A07765530	epinephrine	carbonic anhydrase activator
2260	2.46	cp	BRD-K54704028	BAY-36-7620	Glutamate receptor antagonist
2261	2.46	cp	BRD-A67373739	AICA-ribonucleotide	AMPK activator
2262	2.45	cp	BRD-A39415247	norethisterone	Progesterone receptor agonist
2267	2.43	cp	BRD-K59570838	homoveratrylamine	Dopamine analog
2268	2.43	cp	BRD-K76805682	SB-415286	Glycogen synthase kinase inhibitor
2275	2.41	cp	BRD-K21565985	xylazine	Adrenergic receptor agonist
2278	2.4	cp	BRD-K23369905	oxiconazole	Bacterial cell wall synthesis inhibitor
2279	2.4	cp	BRD-A91452556	estradiol-cypionate	Estrogen receptor agonist
2287	2.36	cp	BRD-K63343048	orlistat	Lipase inhibitor
2288	2.36	cp	BRD-K52459643	prostaglandin-e1	Prostanoid receptor agonist
2289	2.36	cp	BRD-K57222227	indometacin	Cyclooxygenase inhibitor
2292	2.33	cp	BRD-K21806131	tegaserod	Serotonin receptor partial agonist
2293	2.33	cp	BRD-K85242180	beta-CCP	Indoleamine 2,3-dioxygenase inhibitor
2294	2.33	cp	BRD-K28137194	loreclezole	GABA receptor agonist
2295	2.33	cp	BRD-K31611373	fluprostenol	Prostanoid receptor agonist
2301	2.31	cp	BRD-A55369275	CGP-54626	GABA receptor antagonist
2306	2.29	cp	BRD-K50720187	flupirtine	Glutamate receptor antagonist
2310	2.28	cp	BRD-A68723818	brompheniramine	Histamine receptor antagonist
2312	2.26	cp	BRD-K73290745	ICI-199441	Opioid receptor agonist
2325	2.22	cp	BRD-A43974575	tranylcypromine	Monoamine oxidase inhibitor
2337	2.15	cp	BRD-K70557564	zosuquidar	P-glycoprotein inhibitor
2338	2.15	cp	BRD-K04185004	oxybuprocaine	Local anesthetic
2339	2.15	cp	BRD-K66353228	zoxazolamine	Myorelaxant
2341	2.14	cp	BRD-K74195153	irsogladine	Phosphodiesterase inhibitor
2345	2.11	cp	BRD-K66874953	pifithrin-alpha	TP53 inhibitor
2348	2.11	cp	BRD-K47639036	flavoxate	Acetylcholine receptor antagonist
2349	2.1	cp	BRD-K59331372	SB-366791	TRPV antagonist
2355	2.08	cp	BRD-U25771771	WZ-4-145	EGFR inhibitor
2356	2.08	cp	BRD-A02990301	lofexidine	Adrenergic receptor agonist
2357	2.08	cp	BRD-K66175015	afatinib	EGFR inhibitor
2358	2.08	cp	BRD-K18618618	cimetidine	Histamine receptor antagonist
2359	2.08	cp	BRD-K08502430	angiogenesis-inhibitor	Angiogenesis inhibitor
2365	2.08	cp	BRD-K86434416	selegiline	Monoamine oxidase inhibitor
2369	2.04	cp	BRD-K69556541	ryanodine	Calcium channel blocker
2370	2.04	cp	BRD-A37817666	picrotoxin	GABA receptor antagonist
2377	2.01	cp	BRD-K95309561	dienestrol	Estrogen receptor agonist
2384	1.97	cp	BRD-A10355991	norketamine	Glutamate receptor antagonist
2386	1.95	cp	BRD-A16934955	nalbuphine	Opioid receptor agonist
2387	1.95	cp	BRD-K76840893	RS-17053	Adrenergic receptor antagonist
2393	1.94	cp	BRD-K37516142	idebenone	Calcium channel modulator
2394	1.94	cp	BRD-A93000692	ciglitazone	PPAR receptor agonist
2395	1.94	cp	BRD-K91336023	mesulergine	Dopamine receptor agonist
2399	1.91	cp	BRD-K34508425	KUC103898N	-666
2404	1.9	cp	BRD-K69688083	mestinon	Cholinesterase inhibitor
2405	1.9	cp	BRD-K59597909	phenothiazine	Dopamine receptor antagonist
2406	1.9	cp	BRD-K37561857	zardaverine	Phosphodiesterase inhibitor
2407	1.9	cp	BRD-K90333595	phentolamine	Adrenergic receptor antagonist
2411	1.87	cp	BRD-K61323504	SB-225002	CC chemokine receptor antagonist
2412	1.87	cp	BRD-K28863208	PNU-282987	Cholinergic receptor agonist
2413	1.87	cp	BRD-K07507905	BRL-37344	Adrenergic receptor agonist
2423	1.83	cp	BRD-K78692225	leflunomide	Dihydroorotate dehydrogenase inhibitor
2429	1.81	cp	BRD-K39520573	GW-5074	Leucine rich repeat kinase inhibitor
2433	1.8	cp	BRD-A64228451	terreic-acid	BTK inhibitor
2434	1.8	cp	BRD-A01320529	salmeterol	Adrenergic receptor agonist
2441	1.74	cp	BRD-A33168282	sotalol	Adrenergic receptor antagonist
2443	1.73	cp	BRD-K50168500	canertinib	EGFR inhibitor
2444	1.73	cp	BRD-K41445866	alfaxalone	Chloride channel agonist
2445	1.72	cp	BRD-K63265447	docetaxel	Tubulin inhibitor
2448	1.71	cp	BRD-K98769987	flumazenil	Benzodiazepine receptor antagonist
2453	1.7	cp	BRD-K54472332	elvitegravir	HIV integrase inhibitor
2454	1.69	cp	BRD-K60460488	nelfinavir	HIV protease inhibitor
2455	1.69	cp	BRD-A81402010	KU-C103443N	CDC inhibitor
2456	1.69	cp	BRD-K14329163	BAY-K8644	Calcium channel activator
2457	1.69	cp	BRD-K57033106	tripelennamine	Histamine receptor antagonist
2458	1.69	cp	BRD-K32906660	bis-tyrphostin	EGFR inhibitor
2461	1.68	cp	BRD-K11911061	GR-127935	Serotonin receptor antagonist
2466	1.66	cp	BRD-A35511923	L-803087	Somatostatin receptor agonist
2467	1.66	cp	BRD-K38003476	clocortolone	Glucocorticoid receptor agonist
2468	1.66	cp	BRD-K29673530	hypericin	Tyrosine kinase inhibitor
2469	1.66	cp	BRD-A29426959	carbinoxamine	Histamine receptor antagonist
2471	1.65	cp	BRD-K79092138	nitrofural	Bacterial DNA inhibitor
2478	1.62	cp	BRD-A36630025	SN-38	Topoisomerase inhibitor
2479	1.62	cp	BRD-K88429204	pyrimethamine	Dihydrofolate reductase inhibitor
2480	1.62	cp	BRD-A84174393	meloxicam	Cyclooxygenase inhibitor
2488	1.59	cp	BRD-A95445494	maackiain	Sodium/glucose cotransporter inhibitor
2489	1.59	cp	BRD-K79425933	benperidol	Dopamine receptor antagonist
2490	1.59	cp	BRD-K16478699	PLX-4720	RAF inhibitor
2491	1.59	cp	BRD-K12762134	XAV-939	Tankyrase inhibitor
2496	1.56	cp	BRD-A08187463	racecadotril	Enkephalinase inhibitor
2498	1.55	cp	BRD-K54142781	cirazoline	Adrenergic receptor agonist
2499	1.55	cp	BRD-A24817035	laudanosine	Central nervous system agent
2503	1.55	cp	BRD-K77175907	calcifediol	Vitamin D receptor agonist
2504	1.54	cp	BRD-A74500471	ethambutol	Bacterial cell wall synthesis inhibitor
2509	1.52	cp	BRD-K41051431	mecillinam	Bacterial cell wall synthesis inhibitor
2510	1.52	cp	BRD-A07875874	cilnidipine	Calcium channel blocker
2515	1.48	cp	BRD-K81855038	roxatidine	Histamine receptor antagonist
2516	1.48	cp	BRD-K05901394	terguride	Dopamine receptor agonist
2517	1.48	cp	BRD-K69763916	LY-341495	Glutamate receptor antagonist
2518	1.48	cp	BRD-K92726801	hydrastinine	Haemostatic agent
2521	1.47	cp	BRD-K43068349	AMG-9810	TRPV antagonist
2528	1.45	cp	BRD-K08132273	tyrphostin	EGFR inhibitor
2537	1.44	cp	BRD-A41145729	methoprene-acid	Retinoid receptor agonist
2538	1.44	cp	BRD-K71003802	hippeastrine	Plant alkaloid
2539	1.44	cp	BRD-A25143711	hydrocortisone	Glucocorticoid receptor agonist
2540	1.44	cp	BRD-K88741031	methyl-2,5-dihydroxycinnamate	EGFR inhibitor
2548	1.41	cp	BRD-K80778372	RO-19-4605	GABA benzodiazepine site receptor inverse agonist
2549	1.41	cp	BRD-K26521938	dinoprostone	Prostanoid receptor agonist
2550	1.41	cp	BRD-A17428743	BW-723C86	Serotonin receptor agonist
2552	1.41	cp	BRD-K67043667	altretamine	DNA synthesis inhibitor
2553	1.4	cp	BRD-A49370193	RO-60-0175	Serotonin receptor agonist
2558	1.37	cp	BRD-K00184207	GR-206	Aryl hydrocarbon receptor ligand
2559	1.37	cp	BRD-A35033682	eriodictyol	Cytochrome P450 inhibitor
2560	1.37	cp	BRD-K89210380	biotin	Vitamin B
2563	1.37	cp	BRD-A92585442	RU-28318	Cytochrome P450 inhibitor
2564	1.35	cp	BRD-K82846253	repaglinide	Insulin secretagogue
2568	1.34	cp	BRD-K88759641	EMD-66684	Angiotensin receptor antagonist
2569	1.34	cp	BRD-A47144777	dihydro-7-desacetyldeoxygedunin	HSP inhibitor
2575	1.34	cp	BRD-K07403598	CAY-10470	NFkB pathway inhibitor
2576	1.3	cp	BRD-K01567962	pyrazolanthrone	JNK inhibitor
2577	1.3	cp	BRD-K10705233	GW-405833	Cannabinoid receptor agonist
2578	1.3	cp	BRD-K67445247	flurofamide	Urease inhibitor
2579	1.3	cp	BRD-K00610438	altanserin	Serotonin receptor antagonist
2580	1.3	cp	BRD-K92731339	perindopril	ACE inhibitor
2585	1.3	cp	BRD-A09472452	flecainide	Sodium channel blocker
2589	1.27	cp	BRD-K29359156	ebselen	H+/K+-ATPase inhibitor
2590	1.27	cp	BRD-K39670393	amthamine	Histamine receptor agonist
2591	1.27	cp	BRD-K96799727	pifithrin-mu	HSP inhibitor
2592	1.27	cp	BRD-K22193694	dioxybenzone	Topical sunscreen agent
2597	1.25	cp	BRD-K38436528	imipramine	Norepinephrine reuptake inhibitor
2602	1.23	cp	BRD-K68095457	palmitoylethanolamide	Cannabinoid receptor agonist
2603	1.23	cp	BRD-K14282469	LY-165163	Serotonin receptor antagonist
2604	1.23	cp	BRD-K02275692	cefotiam	Bacterial cell wall synthesis inhibitor
2605	1.23	cp	BRD-K93658967	aloisine	CDK inhibitor
2606	1.23	cp	BRD-K46317332	proadifen	Nitric oxide synthase inhibitor
2608	1.23	cp	BRD-K28183345	proguanil	Dihydrofolate reductase inhibitor
2614	1.2	cp	BRD-K90789829	nefazodone	Adrenergic inhibitor
2615	1.2	cp	BRD-A99411506	esculin	Antioxidant
2621	1.2	cp	BRD-K46424862	hymecromone	Monoamine oxidase inhibitor
2623	1.16	cp	BRD-K94832621	Y-134	Estrogen receptor antagonist
2624	1.16	cp	BRD-K88358234	xaliproden	Serotonin receptor agonist
2625	1.16	cp	BRD-A71203467	l-stepholidine	Dopamine receptor antagonist
2629	1.16	cp	BRD-K54256913	MK-1775	WEE1 kinase inhibitor
2632	1.14	cp	BRD-A60197193	amisulpride	Dopamine receptor antagonist
2633	1.13	cp	BRD-K01779529	fluoropyruvate	Pyruvate dehydrogenase kinase inhibitor
2634	1.13	cp	BRD-K27499107	carbacyclin	IP receptor activator
2635	1.13	cp	BRD-A98431941	ephedrine	Adrenergic receptor agonist
2640	1.13	cp	BRD-K36862742	hydroflumethiazide	Sodium/potassium/chloride transporter inhibitor
2642	1.11	cp	BRD-A91866971	SQ-29548	Thromboxane receptor antagonist
2649	1.09	cp	BRD-K94649603	taxifolin	Opioid receptor antagonist
2650	1.09	cp	BRD-K63923597	barasertib	Aurora kinase inhibitor
2651	1.09	cp	BRD-A23683907	NAS-181	Serotonin receptor antagonist
2652	1.09	cp	BRD-K33459542	ditolylguanidine	Sigma receptor agonist
2653	1.09	cp	BRD-K35941380	methysergide	Serotonin receptor antagonist
2654	1.09	cp	BRD-K63630713	etacrynic-acid	Sodium/potassium/chloride transporter inhibitor
2658	1.06	cp	BRD-A79903587	tegafur	Thymidylate synthase inhibitor
2659	1.06	cp	BRD-K54708045	nTZDpa	PPAR receptor agonist
2660	1.06	cp	BRD-A96897502	U-74389F	Lipid peroxidase inhibitor
2661	1.06	cp	BRD-A73581086	ergometrine	Adrenergic receptor agonist
2662	1.06	cp	BRD-A16665823	butoconazole	Bacterial cell wall synthesis inhibitor
2663	1.06	cp	BRD-K06854232	AM-580	Retinoid receptor agonist
2665	1.06	cp	BRD-K67844266	MLN-4924	Nedd activating enzyme inhibitor
2666	1.03	cp	BRD-K07736136	VX-702	p38 MAPK inhibitor
2667	1.03	cp	BRD-K52172416	anastrozole	Aromatase inhibitor
2673	1.02	cp	BRD-K39391626	ethylestrenol	Progesterone receptor agonist
2674	1.02	cp	BRD-K61097567	SB-218795	Tachykinin antagonist
2675	1.02	cp	BRD-K83637872	SANT-1	Smoothened receptor antagonist
2676	1.02	cp	BRD-K73589491	nizatidine	Histamine receptor antagonist
2680	1.02	cp	BRD-K75089421	procainamide	Sodium channel blocker
2681	1.02	cp	BRD-K01292756	pimozide	Dopamine receptor antagonist
2682	1.01	cp	BRD-K93645900	tadalafil	Phosphodiesterase inhibitor
2683	0.99	cp	BRD-K95435023	PHA-665752	c-Met inhibitor
2684	0.99	cp	BRD-K76775527	nimesulide	Cyclooxygenase inhibitor
2685	0.99	cp	BRD-K91904471	SD-169	p38 MAPK inhibitor
2686	0.99	cp	BRD-K14993104	bemegride	Chemoreceptor agonist
2687	0.99	cp	BRD-K38197229	bumetanide	Solute carrier family member inhibitor
2688	0.98	cp	BRD-K18799075	BAY-59-3074	Cannabinoid receptor partial agonist
2700	0.95	cp	BRD-K50324045	avrainvillamide-analog-6	nucleophosmin inhibitor
2701	0.95	cp	BRD-A19633847	perhexiline	Carnitine palmitoyltransferase inhibitor
2702	0.95	cp	BRD-K80725821	RS-16566	Serotonin receptor antagonist
2703	0.95	cp	BRD-K65285700	BRD-K65285700	Cannabinoid receptor agonist
2704	0.95	cp	BRD-K30296925	flavokavain-b	Antineoplastic
2705	0.95	cp	BRD-K34820100	tebuthiuron	Photosynthesis inhibitor
2706	0.95	cp	BRD-K88849294	lobaric-acid	Tyrosine phosphatase inhibitor
2710	0.95	cp	BRD-K88742110	BRD-K88742110	HDAC inhibitor
2711	0.95	cp	BRD-K78126613	menadione	Mitochondrial DNA polymerase inhibitor
2713	0.92	cp	BRD-K54316499	tolterodine	Acetylcholine receptor antagonist
2714	0.92	cp	BRD-K34441861	moexipril	ACE inhibitor
2715	0.92	cp	BRD-K30480208	torasemide	Electrolyte reabsorption inhibitor
2727	0.88	cp	BRD-A96107863	nisoldipine	Calcium channel blocker
2728	0.88	cp	BRD-A50928468	norgestrel	Progesterone receptor agonist
2729	0.88	cp	BRD-K42221274	NNC-711	GAT inhibitor
2730	0.88	cp	BRD-A78377521	monastrol	Kinesin-like spindle protein inhibitor
2731	0.88	cp	BRD-K96144918	mead-acid	KPL-1 tumor suppressor
2732	0.88	cp	BRD-K47693913	evoxine	Furoquinoline alkaloid
2733	0.88	cp	BRD-K31054881	BMY-7378	Adrenergic receptor antagonist
2734	0.88	cp	BRD-K32828673	chelidonine	Tubulin inhibitor
2737	0.88	cp	BRD-K08806317	timolol	Adrenergic receptor antagonist
2739	0.86	cp	BRD-A52282606	lacidipine	Calcium channel blocker
2741	0.85	cp	BRD-K35240538	methylprednisolone	Glucocorticoid receptor agonist
2742	0.85	cp	BRD-K97118047	4,5,6,7-tetrabromobenzotriazole	Casein kinase inhibitor
2743	0.85	cp	BRD-K89375097	pirenzepine	Acetylcholine receptor antagonist
2744	0.85	cp	BRD-A14395271	mesoridazine	Dopamine receptor antagonist
2745	0.85	cp	BRD-K49049886	CGS-15943	Adenosine receptor antagonist
2746	0.85	cp	BRD-K56115039	BU-226	Imidazoline receptor ligand
2748	0.85	cp	BRD-K63550407	erythromycin	NFkB pathway inhibitor
2749	0.85	cp	BRD-K21548250	moracizine	Sodium channel blocker
2753	0.83	cp	BRD-A32349859	methyl-angolensate	Apoptosis inhibitor
2759	0.81	cp	BRD-K92301463	16,16-dimethylprostaglandin-e2	Prostanoid receptor agonist
2760	0.81	cp	BRD-M45964048	verteporfin	Photosensitizing agent
2761	0.81	cp	BRD-K25394294	oxaprozin	Cyclooxygenase inhibitor
2774	0.78	cp	BRD-K66019333	oxantel	Anthelmintic
2775	0.78	cp	BRD-A90515964	guaifenesin	Expectorant
2776	0.78	cp	BRD-K20655524	mefexamide	Psychoactive drug
2777	0.78	cp	BRD-K97764662	PD-173074	FGFR inhibitor
2778	0.76	cp	BRD-K83023055	GR-135531	Melatonin receptor agonist
2779	0.76	cp	BRD-K50891186	GR-103691	Dopamine receptor antagonist
2785	0.74	cp	BRD-K43880410	pregnenolone	glutamate receptor modulator
2786	0.74	cp	BRD-K49810818	sorafenib	FLT3 inhibitor
2787	0.74	cp	BRD-A70649075	sulconazole	Sterol demethylase inhibitor
2788	0.74	cp	BRD-K72783841	tyrphostin-AG-555	EGFR inhibitor
2789	0.74	cp	BRD-K54665485	R-59022	Diacylglycerol kinase inhibitor
2790	0.74	cp	BRD-K22662435	ganciclovir	DNA polymerase inhibitor
2791	0.73	cp	BRD-K33106058	cytarabine	Ribonucleotide reductase inhibitor
2792	0.73	cp	BRD-A33447119	oxfendazole	Anthelmintic
2795	0.71	cp	BRD-K15935639	z-leu3-VS	Proteasome inhibitor
2798	0.7	cp	BRD-K52080565	rilmenidine	Imidazoline receptor agonist
2799	0.7	cp	BRD-K48923948	BMS-641988	Androgen receptor antagonist
2800	0.7	cp	BRD-K32696739	noreleagnine	Monoamine oxidase inhibitor
2801	0.7	cp	BRD-K36864847	BD-1047	Adrenergic receptor antagonist
2802	0.7	cp	BRD-K84663978	trequinsin	Phosphodiesterase inhibitor
2803	0.7	cp	BRD-A97104540	fenoterol	Adrenergic receptor agonist
2804	0.7	cp	BRD-A91699651	chloroquine	Antimalarial
2805	0.7	cp	BRD-K50859149	sulfafurazole	Bacterial antifolate
2806	0.7	cp	BRD-K09907482	PRL-3-inhibitor-I	Tyrosine phosphatase inhibitor
2807	0.7	cp	BRD-K96354014	nifedipine	Calcium channel blocker
2813	0.67	cp	BRD-K67578145	GDC-0879	RAF inhibitor
2814	0.67	cp	BRD-K99616396	motesanib	KIT inhibitor
2815	0.67	cp	BRD-A16332958	modafinil	Adrenergic receptor agonist
2816	0.67	cp	BRD-K08890269	CO-102862	Sodium channel blocker
2817	0.67	cp	BRD-K09631521	thiotepa	Cytochrome P450 inhibitor
2818	0.67	cp	BRD-A02180903	betamethasone	Glucocorticoid receptor agonist
2819	0.63	cp	BRD-A16444946	acarbose	Glucosidase inhibitor
2820	0.63	cp	BRD-K66707493	lawsone	Coloring agent
2821	0.63	cp	BRD-K34170797	fexaramine	FXR agonist
2822	0.63	cp	BRD-K76534306	enrofloxacin	Bacterial DNA gyrase inhibitor
2823	0.63	cp	BRD-K63913457	eicosatrienoic-acid	Vasodilator
2825	0.63	cp	BRD-K06926592	tretinoin	Retinoid receptor agonist
2827	0.62	cp	BRD-A43671941	oxprenolol	Adrenergic receptor antagonist
2831	0.61	cp	BRD-A79672927	tropicamide	Acetylcholine receptor antagonist
2833	0.6	cp	BRD-K04146668	GW-441756	Growth factor receptor inhibitor
2834	0.6	cp	BRD-K70301876	escitalopram	Selective serotonin reuptake inhibitor (SSRI)
2835	0.6	cp	BRD-K60274257	dephostatin	Tyrosine phosphatase inhibitor
2836	0.6	cp	BRD-K89997465	chlorpromazine	Dopamine receptor antagonist
2837	0.6	cp	BRD-K12994359	valdecoxib	Cyclooxygenase inhibitor
2843	0.56	cp	BRD-A44133049	azasetron	Serotonin receptor antagonist
2844	0.56	cp	BRD-K60640630	mometasone	Glucocorticoid receptor agonist
2845	0.56	cp	BRD-K12357156	AG-490	EGFR inhibitor
2846	0.56	cp	BRD-K17110974	aristolochic-acid	Phospholipase inhibitor
2847	0.56	cp	BRD-A64977602	mirtazapine	Adrenergic receptor antagonist
2848	0.56	cp	BRD-K32830106	guanfacine	Adrenergic receptor agonist
2850	0.56	cp	BRD-A84481105	thioridazine	Dopamine receptor antagonist
2851	0.56	cp	BRD-K89839824	raltitrexed	Thymidylate synthase inhibitor
2854	0.53	cp	BRD-K95763993	trapidil	PDGFR receptor inhibitor
2855	0.53	cp	BRD-K88871508	lisuride	Dopamine receptor agonist
2856	0.53	cp	BRD-K43330982	JTE-013	Lysophospholipid receptor antagonist
2857	0.53	cp	BRD-K32501161	vanoxerine	Dopamine uptake inhibitor
2858	0.53	cp	BRD-A33084410	5'-guanidinonaltrindole	Opioid receptor antagonist
2862	0.5	cp	BRD-K99029477	prometon	Photosynthesis inhibitor
2863	0.49	cp	BRD-K28849549	mesalazine	Cyclooxygenase inhibitor
2864	0.49	cp	BRD-K94144010	cotinine	Nicotine metabolite
2865	0.49	cp	BRD-A30590053	MR-16728	Acetylcholine release enhancer
2866	0.49	cp	BRD-K59273480	propentofylline	Adenosine reuptake inhibitor
2867	0.49	cp	BRD-A93206962	L-755507	Adrenergic receptor agonist
2868	0.49	cp	BRD-K09255212	clioquinol	Chelating agent
2869	0.49	cp	BRD-A70407468	PSB-36	Adenosine receptor antagonist
2872	0.46	cp	BRD-K28346421	rifapentine	RNA polymerase inhibitor
2873	0.46	cp	BRD-K82562631	tolmetin	Cyclooxygenase inhibitor
2874	0.46	cp	BRD-K83302049	protopine	Histamine receptor antagonist
2875	0.46	cp	BRD-K70327191	benzoxiquine	Anti-infective
2877	0.46	cp	BRD-K94294671	OSI-027	MTOR inhibitor
2878	0.46	cp	BRD-K06388322	pramipexole	Dopamine receptor agonist
2879	0.46	cp	BRD-A46393198	tetramisole	Immunostimulant
2880	0.46	cp	BRD-A81233518	glycopyrrolate	Acetylcholine receptor antagonist
2881	0.45	cp	BRD-K60160658	tiagabine	GABA uptake inhibitor
2884	0.42	cp	BRD-K25310650	ormetoprim	Bacterial antifolate
2885	0.42	cp	BRD-A94543220	bifonazole	Sterol demethylase inhibitor
2886	0.42	cp	BRD-A15530910	carpindolol	Adrenergic receptor antagonist
2887	0.42	cp	BRD-K92015269	GBR-12783	Dopamine uptake inhibitor
2888	0.42	cp	BRD-K46384212	o-3M3FBS	phospholipase activator
2889	0.42	cp	BRD-K47631482	bromhexine	Mucolytic agent
2890	0.42	cp	BRD-A69917777	aminopentamide	Acetylcholine receptor antagonist
2893	0.41	cp	BRD-K82357231	desloratadine	Histamine receptor antagonist
2894	0.39	cp	BRD-A92630576	trimebutine	Opioid receptor agonist
2895	0.39	cp	BRD-A47829399	artesunate	DNA synthesis inhibitor
2896	0.39	cp	BRD-A31195449	TCB2	Serotonin receptor agonist
2897	0.39	cp	BRD-K75958195	pizotifen	Serotonin receptor antagonist
2898	0.39	cp	BRD-K47717570	NBQX	Glutamate receptor antagonist
2899	0.39	cp	BRD-K62736196	guanabenz	-666
2900	0.39	cp	BRD-A50675702	fipronil	GABA gated chloride channel blocker
2901	0.39	cp	BRD-K63945320	dihydrosamidin	Phospholipase inhibitor
2904	0.39	cp	BRD-K52313696	tacedinaline	HDAC inhibitor
2906	0.35	cp	BRD-K10961822	latanoprost	Prostanoid receptor agonist
2907	0.35	cp	BRD-K19227686	phenolphthalein	Indicator dye
2908	0.35	cp	BRD-A14966924	alaproclate	Serotonin receptor antagonist
2911	0.32	cp	BRD-K28029915	dolasetron	Serotonin receptor antagonist
2912	0.32	cp	BRD-K59962020	CHEMBL-374350	NFkB pathway inhibitor
2913	0.32	cp	BRD-K75615183	talipexole	Adrenergic receptor agonist
2914	0.32	cp	BRD-K80451230	zamifenacin	Acetylcholine receptor antagonist
2915	0.32	cp	BRD-K67100011	pivmecillinam	Bacterial cell wall synthesis inhibitor
2917	0.32	cp	BRD-K07237224	moclobemide	Monoamine oxidase inhibitor
2918	0.32	cp	BRD-K02867583	minaprine	Serotonin reuptake inhibitor
2919	0.28	cp	BRD-K78431006	crizotinib	ALK inhibitor
2920	0.28	cp	BRD-A24381660	zeranol	Estrogen receptor agonist
2921	0.28	cp	BRD-K13800121	parecoxib	Cyclooxygenase inhibitor
2922	0.28	cp	BRD-K04430056	7-nitroindazole	nitric oxide synthase inhibitor
2923	0.28	cp	BRD-K06208435	YS-035	Calcium channel blocker
2924	0.28	cp	BRD-K95676198	JAK3-inhibitor-V	JAK inhibitor
2925	0.28	cp	BRD-A42167015	carteolol	Adrenergic receptor antagonist
2926	0.28	cp	BRD-K15025317	BAY-11-7821	NFkB pathway inhibitor
2927	0.28	cp	BRD-A11678676	wortmannin	PI3K inhibitor
2928	0.28	cp	BRD-K59637651	NSC-119889	Protein synthesis inhibitor
2929	0.28	cp	BRD-K03670461	tyrphostin-AG-82	EGFR inhibitor
2931	0.28	cp	BRD-K93280214	gabazine	GABA receptor antagonist
2932	0.28	cp	BRD-A39230911	chlorphensin	Muscle relaxant
2933	0.28	cp	BRD-K41731458	triclosan	Enoyl-[acyl-carrier-protein] reductase [NADH] inhibitor
2935	0.26	cp	BRD-K32821942	azathioprine	Dehydrogenase inhibitor
2938	0.25	cp	BRD-K04196797	oxcarbazepine	Sodium channel blocker
2939	0.25	cp	BRD-K04414442	SB-222200	Tachykinin antagonist
2940	0.25	cp	BRD-K74765201	tomelukast	Leukotriene receptor antagonist
2941	0.25	cp	BRD-K17561142	amiodarone	Potassium channel blocker
2945	0.21	cp	BRD-K62996583	lidoflazine	Calcium channel blocker
2946	0.21	cp	BRD-A04756508	norgestimate	Progesterone receptor agonist
2947	0.21	cp	BRD-K33308633	INCA-6	Calcineurin inhibitor
2948	0.21	cp	BRD-A49160188	donepezil	Acetylcholinesterase inhibitor
2949	0.21	cp	BRD-K67017579	cilostazol	Phosphodiesterase inhibitor
2950	0.21	cp	BRD-A83326220	brazilin	Nitric oxide production inhibitor
2951	0.21	cp	BRD-A31159102	fluoxetine	Selective serotonin reuptake inhibitor (SSRI)
2952	0.21	cp	BRD-K92049597	triamterene	Sodium channel blocker
2959	0.18	cp	BRD-A50684349	fenoldopam	Dopamine receptor agonist
2960	0.18	cp	BRD-A54880345	etomidate	GABA receptor modulator
2961	0.18	cp	BRD-K96084870	DMBI	PDGFR receptor inhibitor
2962	0.18	cp	BRD-K92723993	imatinib	BCR-ABL kinase inhibitor
2970	0.14	cp	BRD-A34817987	itraconazole	Cytochrome P450 inhibitor
2971	0.14	cp	BRD-K57569181	pentoxifylline	Phosphodiesterase inhibitor
2972	0.14	cp	BRD-K69600043	thiethylperazine	Dopamine receptor antagonist
2973	0.14	cp	BRD-K42500029	CGP-57380	MAP kinase inhibitor
2974	0.14	cp	BRD-A80017228	bendroflumethiazide	Sodium/potassium/chloride transporter inhibitor
2975	0.14	cp	BRD-K68132782	terbinafine	Fungal squalene epoxidase inhibitor
2976	0.14	cp	BRD-A97437073	rosiglitazone	Insulin sensitizer
2977	0.14	cp	BRD-K68143200	SA-792541	CDC inhibitor
2978	0.14	cp	BRD-K88789588	letrozole	Aromatase inhibitor
2981	0.11	cp	BRD-A68888262	azelastine	Histamine receptor antagonist
2982	0.11	cp	BRD-K14765469	vesamicol	Acetylcholinesterase inhibitor
2983	0.11	cp	BRD-K96319534	phentermine	Dopamine uptake inhibitor
2984	0.11	cp	BRD-K64245000	GW-4064	FXR agonist
2985	0.11	cp	BRD-K56429665	calcipotriol	Vitamin D receptor agonist
2987	0.11	cp	BRD-K37991163	paroxetine	Selective serotonin reuptake inhibitor (SSRI)
2988	0.11	cp	BRD-A35588707	teniposide	Topoisomerase inhibitor
2991	0.08	cp	BRD-K62959606	sphingosine	Ceramidase inhibitor
2993	0.07	cp	BRD-K43797669	genistein	Tyrosine kinase inhibitor
2994	0.07	cp	BRD-K71103788	duloxetine	Serotonin reuptake inhibitor
2999	0.04	cp	BRD-K18779551	bifemelane	Acetylcholine release stimulant
3002	0.03	cp	BRD-A23359898	sibutramine	Serotonin reuptake inhibitor
3003	0.03	cp	BRD-K11717138	benzbromarone	Chloride channel blocker
3004	0.03	cp	BRD-A93659613	GR-89696	Opioid receptor agonist
3005	0.03	cp	BRD-A10977446	carvedilol	Adrenergic receptor antagonist
3007	0.03	cp	BRD-K29458283	chlorambucil	DNA inhibitor
3008	0.03	cp	BRD-K09778810	FGIN-1-27	Inositol monophosphatase inhibitor
3009	0.02	cp	BRD-A91008255	bepridil	Calcium channel blocker
3010	0.02	cp	BRD-A48430263	pioglitazone	Insulin sensitizer
3021	0.01	cp	BRD-K39987650	bisacodyl	Laxative
3022	0.01	cp	BRD-K49111258	prazosin	Adrenergic receptor antagonist
3031	0	cp	BRD-A70731303	avrainvillamide-analog-5	nucleophosmin inhibitor
3471	0	cp	BRD-K82216340	medroxyprogesterone	progesterone receptor agonist
3472	0	cp	BRD-K94070024	depomedrol	Glucocorticoid receptor agonist
3473	0	cp	BRD-K83636919	entacapone	Catechol O methyltransferase inhibitor
3474	0	cp	BRD-K50384076	7,4'-dihydroxyflavone	Opioid receptor antagonist
3475	0	cp	BRD-K31491153	1-phenylbiguanide	Serotonin receptor agonist
3476	0	cp	BRD-K20197062	SA-94315	Caspase inhibitor
3477	0	cp	BRD-A83892713	rifampicin	RNA polymerase inhibitor
3478	0	cp	BRD-K15891719	tenofovir	Reverse transcriptase inhibitor
3479	0	cp	BRD-K66956375	oleoylethanolamide	Cannabinoid receptor agonist
3480	0	cp	BRD-K37130656	rivaroxaban	Coagulation inhibitor
3481	0	cp	BRD-K84639753	safinamide	Dopamine uptake inhibitor
3482	0	cp	BRD-K16485616	mocetinostat	HDAC inhibitor
3483	0	cp	BRD-K13514097	everolimus	MTOR inhibitor
3484	0	cp	BRD-K71035033	masitinib	KIT inhibitor
3485	0	cp	BRD-K99749624	linifanib	PDGFR receptor inhibitor
3486	0	cp	BRD-K33551950	radicicol	HSP inhibitor
3487	0	cp	BRD-A67748489	K3644	Kinesin-like spindle protein inhibitor
3488	0	cp	BRD-K13566078	BMS-345541	IKK inhibitor
3489	0	cp	BRD-K86465814	HO-013	PPAR receptor agonist
3490	0	cp	BRD-A39646320	HC-toxin	HDAC inhibitor
3491	0	cp	BRD-K80725632	lavendustin-c	EGFR inhibitor
3492	0	cp	BRD-K47943470	tyrphostin-51	EGFR inhibitor
3493	0	cp	BRD-K35128472	2-aminopurine	Serine/threonine kinase inhibitor
3494	0	cp	BRD-K32610195	androstenedione	Cytochrome P450 inhibitor
3495	0	cp	BRD-K18135438	chenodeoxycholic-acid	11-beta-HSD1 inhibitor
3496	0	cp	BRD-K65331431	retinyl	vitamin analog
3497	0	cp	BRD-K73982490	BI-78D3	JNK inhibitor
3498	0	cp	BRD-K74733595	APHA-compound-8	HDAC inhibitor
3499	0	cp	BRD-K61341215	vecuronium	Acetylcholine receptor antagonist
3500	0	cp	BRD-A59808129	guggulsterone	Cholesterol inhibitor
3501	0	cp	BRD-A80960055	celastrol	Anti-inflammatory
3502	0	cp	BRD-K76698671	HNHA	HDAC inhibitor
3503	0	cp	BRD-K22631935	neurodazine	Neurogenesis of non-pluripotent C2C12 myoblast inducer
3504	0	cp	BRD-K63915849	AS-604850	PI3K inhibitor
3505	0	cp	BRD-K14681867	somatostatin	Somatostatin receptor agonist
3506	0	cp	BRD-K83972459	JWE-035	Aurora kinase inhibitor
3507	0	cp	BRD-K40175214	torin-1	MTOR inhibitor
3508	0	cp	BRD-A61856038	tremulacin	Lipoxygenase inhibitor
3509	0	cp	BRD-A41450521	tosufloxacin	Bacterial DNA gyrase inhibitor
3510	0	cp	BRD-K10467831	tibolone	Androgen receptor agonist
3511	0	cp	BRD-K94887716	TFMPP	Serotonin receptor agonist
3512	0	cp	BRD-A04327189	synephrine	Adrenergic receptor agonist
3513	0	cp	BRD-K91733562	secoisolariciresinol	Antioxidant
3514	0	cp	BRD-A27489425	rolitetracycline	Bacterial 30S ribosomal subunit inhibitor
3515	0	cp	BRD-K30563334	rifabutin	Protein synthesis inhibitor
3516	0	cp	BRD-A56245458	reichstein	Androgen receptor antagonist
3517	0	cp	BRD-K92870997	pterostilbene	Cyclooxygenase inhibitor
3518	0	cp	BRD-A37052580	physostigmine	Acetylcholinesterase inhibitor
3519	0	cp	BRD-K32311154	nifekalant	Potassium channel blocker
3520	0	cp	BRD-K02227374	milnacipran	Serotonin reuptake inhibitor
3521	0	cp	BRD-K88679075	methandriol	Androgenic steroid
3522	0	cp	BRD-K82147103	lofepramine	Norepinephrine reuptake inhibitor
3523	0	cp	BRD-K73991644	isoquercetin	Aldose reductase inhibitor
3524	0	cp	BRD-K93618743	ipriflavone	Bone resorption inhibitor
3525	0	cp	BRD-K33312228	halometasone	Glucocorticoid receptor agonist
3526	0	cp	BRD-K10860596	granisetron	Serotonin receptor antagonist
3527	0	cp	BRD-K41903098	diphenoxylate	Opioid receptor agonist
3528	0	cp	BRD-K15916496	clotrimazole	Cytochrome P450 inhibitor
3529	0	cp	BRD-K81169441	cerivastatin	HMGCR inhibitor
3530	0	cp	BRD-K16336526	capsaicin	TRPV agonist
3531	0	cp	BRD-K31471398	dihydrexidine	Dopamine receptor agonist
3532	0	cp	BRD-A17448384	beclometasone	Glucocorticoid receptor agonist
3533	0	cp	BRD-A59985574	topotecan	Topoisomerase inhibitor
3534	0	cp	BRD-K11636097	JNJ-7706621	CDK inhibitor
3535	0	cp	BRD-K24681473	YM-155	Survivin inhibitor
3536	0	cp	BRD-K05926469	lenalidomide	Antineoplastic
3537	0	cp	BRD-M07438658	lapatinib	EGFR inhibitor
3538	0	cp	BRD-K47761761	PD-168077	Dopamine receptor agonist
3539	0	cp	BRD-K13390322	AT-7519	CDK inhibitor
3540	0	cp	BRD-K15402119	huperzine-a	Acetylcholinesterase inhibitor
3541	0	cp	BRD-A00520476	otenzepad	Acetylcholine receptor antagonist
3542	0	cp	BRD-K49372556	mofezolac	Cyclooxygenase inhibitor
3543	0	cp	BRD-K89626439	sirolimus	MTOR inhibitor
3544	0	cp	BRD-K61993165	niacin	NAD precursor with lipid lowering effects
3545	0	cp	BRD-K40619305	larixinic-acid	Compound that interacts with metal centers
3546	0	cp	BRD-A67438293	treprostinil	Prostacyclin analog
3547	0	cp	BRD-K54987996	CAY-10578	Casein kinase inhibitor
3548	0	cp	BRD-K64835161	BRD-K64835161	-666
3549	0	cp	BRD-K22828899	TUL-XXI039	Serine/threonine kinase inhibitor
3550	0	cp	BRD-K22878149	SB-205607	Delta 1 opioid receptor agonist
3551	0	cp	BRD-A67981824	cefotaxime	Bacterial cell wall synthesis inhibitor
3552	0	cp	BRD-A52172093	VU-0413807-2	Calcium channel blocker
3553	0	cp	BRD-K36153907	KU-C103885	Cystic fibrosis transmembrane conductance regulator inhibitor
3554	0	cp	BRD-K08219523	5-nonyloxytryptamine	Serotonin receptor agonist
3555	0	cp	BRD-A71657825	2-(biphenyl-4-ylsulfonamido)pentanedioic-acid	Matrix metalloprotease inhibitor
3556	0	cp	BRD-K51302260	KU-C103871	GSP agonist
3557	0	cp	BRD-A01145011	zebularine	DNA methyltransferase inhibitor
3558	0	cp	BRD-K61314889	IWR-1-ENDO	PARP inhibitor
3559	0	cp	BRD-A79465854	auranofin	NFkB pathway inhibitor
3560	0	cp	BRD-K32107296	temozolomide	DNA alkylating agent
3561	0	cp	BRD-K60623809	SU-11652	Tyrosine kinase inhibitor
3562	0	cp	BRD-A73680854	PT-630	Dipeptidyl peptidase inhibitor
3563	0	cp	BRD-K16406336	methylene-blue	Guanylyl cyclase inhibitor
3564	0	cp	BRD-K40892394	AR-C133057XX	Nitric oxide synthase inhibitor
3565	0	cp	BRD-K93095519	SJ-172550	MDM inhibitor
3566	0	cp	BRD-K17705806	JTC-801	Opioid receptor antagonist
3567	0	cp	BRD-K97509413	coumestrol	Estrogen receptor agonist
3568	0	cp	BRD-K63606607	bufalin	ATPase inhibitor
3569	0	cp	BRD-K18678457	ZD-7288	HCN channel blocker
3570	0	cp	BRD-K36198571	WAY-170523	Metalloproteinase inhibitor
3571	0	cp	BRD-K90259198	W-7	Calmodulin antagonist
3572	0	cp	BRD-A41941932	vitexin	Antioxidant
3573	0	cp	BRD-K45158365	valsartan	Angiotensin receptor antagonist
3574	0	cp	BRD-A45499626	UBP-302	Glutamate receptor antagonist
3575	0	cp	BRD-A14574269	UB-165	Acetylcholine receptor agonist
3576	0	cp	BRD-K69837166	trap-101	Nociceptin/orphanin FQ (NOP) receptor antagonist
3577	0	cp	BRD-K19533706	tranilast	Angiogenesis inhibitor
3578	0	cp	BRD-A33833419	TER-14687	Inhibitor of translocation of PKCq in T cells
3579	0	cp	BRD-K51805276	temefos	Cholinesterase inhibitor
3580	0	cp	BRD-K70881766	solanine	Acetylcholinesterase inhibitor
3581	0	cp	BRD-K25741894	skimmianine	Acetylcholinesterase inhibitor
3582	0	cp	BRD-K38449220	seneciphylline	Cytochrome P450 inhibitor
3583	0	cp	BRD-A24122750	saclofen	GABA receptor antagonist
3584	0	cp	BRD-K18905250	ST-91	Adrenergic receptor agonist
3585	0	cp	BRD-K19309090	SR-95639A	Acetylcholine receptor agonist
3586	0	cp	BRD-K96720755	relcovaptan	Vasopressin receptor antagonist
3587	0	cp	BRD-K91243525	SR-142948	Neurotensin receptor antagonist
3588	0	cp	BRD-K87510569	RS-504393	CC chemokine receptor antagonist
3589	0	cp	BRD-K87048468	RS-102221	Serotonin receptor antagonist
3590	0	cp	BRD-A59174698	ritodrine	Adrenergic receptor agonist
3591	0	cp	BRD-K15588452	R-96544	Serotonin receptor antagonist
3592	0	cp	BRD-K97399794	quercetin	Polar auxin transport inhibitor
3593	0	cp	BRD-K87990216	piretanide	Glucocorticoid receptor agonist
3594	0	cp	BRD-K71731651	PNU-120596	Acetylcholine receptor agonist
3595	0	cp	BRD-K76568384	PHTPP	Estrogen receptor antagonist
3596	0	cp	BRD-A75478957	PD-166793	Metalloproteinase inhibitor
3597	0	cp	BRD-K52721684	PCO-400	Potassium channel activator
3598	0	cp	BRD-K86958018	olvanil	TRPV agonist
3599	0	cp	BRD-A21723284	naltriben	Opioid receptor antagonist
3600	0	cp	BRD-A41833852	naloxone	Opioid receptor antagonist
3601	0	cp	BRD-K88625236	nonoxynol-9	Membrane integrity inhibitor
3602	0	cp	BRD-K40990712	hexamethyleneamiloride	Sodium/hydrogen antiport inhibitor
3603	0	cp	BRD-A19661776	mianserin	Serotonin receptor antagonist
3604	0	cp	BRD-A63667919	methylergometrine	Dopamine receptor antagonist
3605	0	cp	BRD-K87696786	LY-456236	Glutamate receptor antagonist
3606	0	cp	BRD-A03623303	metoprolol	Adrenergic receptor antagonist
3607	0	cp	BRD-A85587465	bemesetron	Serotonin receptor antagonist
3608	0	cp	BRD-K64044582	linoleamide	ACAT inhibitor
3609	0	cp	BRD-K83322645	L-693403	Sigma receptor agonist
3610	0	cp	BRD-K40656405	L-165041	PPAR receptor agonist
3611	0	cp	BRD-K93480852	KN-93	Calcium-calmodulin dependent protein kinase inhibitor
3612	0	cp	BRD-K04546108	JAK3-inhibitor-VI	JAK inhibitor
3613	0	cp	BRD-K52850071	JAK3-Inhibitor-II	JAK inhibitor
3614	0	cp	BRD-K07996107	harpagoside	Acetylcholinesterase inhibitor
3615	0	cp	BRD-A34751532	homosalate	HSP inducer
3616	0	cp	BRD-K95885906	quercetagetin	PIM inhibitor
3617	0	cp	BRD-K70577657	H-9	PKA inhibitor
3618	0	cp	BRD-K24240364	GYKI-52466	Glutamate receptor antagonist
3619	0	cp	BRD-A72596465	GW-6471	PPAR receptor antagonist
3620	0	cp	BRD-K46441700	GR-55562	Serotonin receptor antagonist
3621	0	cp	BRD-K52394958	GR-159897	Tachykinin antagonist
3622	0	cp	BRD-K50135270	GBR-12935	Dopamine uptake inhibitor
3623	0	cp	BRD-A96456596	FPL-55712	Leukotriene receptor antagonist
3624	0	cp	BRD-A01346607	flumetasone	Glucocorticoid receptor agonist
3625	0	cp	BRD-K48367671	febuxostat	Xanthine oxidase inhibitor
3626	0	cp	BRD-K94920105	DR-2313	PARP inhibitor
3627	0	cp	BRD-K01624546	docosatrienoic-acid	LTB4 inhibitor
3628	0	cp	BRD-K85266041	DNQX	Glutamate receptor antagonist
3629	0	cp	BRD-K32645441	dipropyl-5ct	Serotonin receptor agonist
3630	0	cp	BRD-K81521265	dicyclohexylurea	Epoxide hydolase inhibitor
3631	0	cp	BRD-K76133116	benzydamine	Membrane integrity inhibitor
3632	0	cp	BRD-A75402480	desoxycorticosterone	Mineralocorticoid receptor agonist
3633	0	cp	BRD-K28578425	cilostamide	Phosphodiesterase inhibitor
3634	0	cp	BRD-A90311807	cilastatin	Dehydropeptidase inhibitor
3635	0	cp	BRD-K82484965	carmoxirole	Dopamine receptor agonist
3636	0	cp	BRD-K99174507	cardiogenol-c	Cardiomyogenesis inducer
3637	0	cp	BRD-A30437061	camptothecin	Topoisomerase inhibitor
3638	0	cp	BRD-A18202423	CPCCOEt	Glutamate receptor antagonist
3639	0	cp	BRD-K81876028	CP-93129	Serotonin receptor agonist
3640	0	cp	BRD-K00675675	CL-82198	Metalloproteinase inhibitor
3641	0	cp	BRD-A34706053	CGP-12177	Adrenergic receptor agonist
3642	0	cp	BRD-K03600606	catechin	Beta secretase inhibitor
3643	0	cp	BRD-K84266862	BRL-50481	Phosphodiesterase inhibitor
3644	0	cp	BRD-K17008822	BD-1008	Sigma receptor antagonist
3645	0	cp	BRD-K07762753	aminopurvalanol-a	Tyrosine kinase inhibitor
3646	0	cp	BRD-K85013741	auraptene	Nitric oxide production inhibitor
3647	0	cp	BRD-A28318179	aminomethyltransferase	Nitric oxide synthase inhibitor
3648	0	cp	BRD-K23335153	AMN-082	Glutamate receptor modulator
3649	0	cp	BRD-K89055274	alverine	Muscle relaxant
3650	0	cp	BRD-K94841585	emodic-acid	Laxative
3651	0	cp	BRD-K87991767	umbelliferone	Cyclooxygenase inhibitor
3652	0	cp	BRD-K06712146	YM-90709	IL5 inhibitor
3653	0	cp	BRD-A62021152	WAY-161503	Serotonin receptor agonist
3654	0	cp	BRD-A53077924	tianeptine	Selective serotonin reuptake enhancer (SSRE)
3655	0	cp	BRD-K27710560	splitomycin	SIRT inhibitor
3656	0	cp	BRD-A77299732	salubrinal	Eukaryotic translation initiation factor inhibitor
3657	0	cp	BRD-A72066420	mifobate	PPAR receptor antagonist
3658	0	cp	BRD-A71765365	mepireserpate	Catecholamine depleting sympatholytic
3659	0	cp	BRD-K54411430	robustic-acid	cAMP inhibitor
3660	0	cp	BRD-K43796186	benzyl-quinazolin-4-yl-amine	EGFR inhibitor
3661	0	cp	BRD-K13544237	r(-)-propylnorapomorphine	Dopamine receptor agonist
3662	0	cp	BRD-K72222507	quinapril	ACE inhibitor
3663	0	cp	BRD-K50836978	purvalanol-a	CDK inhibitor
3664	0	cp	BRD-K38251852	paxilline	Potassium channel blocker
3665	0	cp	BRD-K48735772	PD-158780	EGFR inhibitor
3666	0	cp	BRD-K21936341	oxotremorine	Acetylcholine receptor agonist
3667	0	cp	BRD-A85234536	N6-cyclopentyladenosine	Adenosine receptor agonist
3668	0	cp	BRD-K31542390	mycophenolic-acid	Dehydrogenase inhibitor
3669	0	cp	BRD-K46862739	metyrapone	Cytochrome P450 inhibitor
3670	0	cp	BRD-A33711280	metixene	Acetylcholine receptor antagonist
3671	0	cp	BRD-A02189320	met-leu-phe	-666
3672	0	cp	BRD-K36377456	marmesin	Angiogenesis inhibitor
3673	0	cp	BRD-K59332007	linopirdine	Potassium channel blocker
3674	0	cp	BRD-K27305650	LY-294002	MTOR inhibitor
3675	0	cp	BRD-A84389091	L-655708	GABA receptor inverse agonist
3676	0	cp	BRD-A78942461	ICI-118551	Adrenergic receptor antagonist
3677	0	cp	BRD-K35377380	I-OMe-AG-538	IGF-1 inhibitor
3678	0	cp	BRD-K54771420	glycocholic-acid	Cholesterol inhibitor
3679	0	cp	BRD-A41519720	ezetimibe	Niemann-Pick C1-like 1 protein antagonist
3680	0	cp	BRD-K32977963	eugenol	Androgen receptor antagonist
3681	0	cp	BRD-K47192521	icosapent	Platelet aggregation inhibitor
3682	0	cp	BRD-K93441486	diphemanil	Acetylcholine receptor antagonist
3683	0	cp	BRD-A69636825	diltiazem	Calcium channel blocker
3684	0	cp	BRD-A65076780	dihydroergocristine	Adrenergic receptor antagonist
3685	0	cp	BRD-K55677650	CO-101244	Ionotropic glutamate receptor antagonist
3686	0	cp	BRD-A64933752	CV-1808	Adenosine receptor agonist
3687	0	cp	BRD-A54487287	cortisone	Glucocorticoid receptor agonist
3688	0	cp	BRD-A26095496	clobetasol	Glucocorticoid receptor agonist
3689	0	cp	BRD-K30240666	clemastine	Histamine receptor antagonist
3690	0	cp	BRD-K53263234	CITCO	CAR agonist
3691	0	cp	BRD-K41707108	ceramide	Phosphoenolpyruvate carboxylase activator
3692	0	cp	BRD-A22713669	BVT-948	Tyrosine phosphatase inhibitor
3693	0	cp	BRD-K56509348	BMS-182874	Endothelin receptor antagonist
3694	0	cp	BRD-A16694057	bisphenol-a	PPAR receptor antagonist
3695	0	cp	BRD-A09062839	amylocaine	Local anesthetic
3696	0	cp	BRD-K62929068	6-benzylaminopurine	Purinergic receptor activator
3697	0	cp	BRD-A85280935	quinpirole	Dopamine receptor agonist
5660	0	cp	BRD-K51313569	palbociclib	CDK inhibitor
5661	0	cp	BRD-K83963101	MLN-8054	Aurora kinase inhibitor
5662	0	cp	BRD-K79404599	enzastaurin	PKC inhibitor
5663	0	cp	BRD-K92428232	GSK-461364	PLK inhibitor
5664	0	cp	BRD-K49669041	BX-912	Pyruvate dehydrogenase kinase inhibitor
5665	0	cp	BRD-K00627859	tubastatin-a	HDAC inhibitor
5666	0	cp	BRD-K77908580	entinostat	HDAC inhibitor
5667	0	cp	BRD-K67261995	adipiodone	Contrast agent
5668	0	cp	BRD-A44090213	indoprofen	Cyclooxygenase inhibitor
5669	0	cp	BRD-A16311756	profenamine	Butyrylcholinesterase inhibitor
5670	0	cp	BRD-K92778217	mefenamic-acid	Cyclooxygenase inhibitor
5671	0	cp	BRD-K32318651	acyclovir	DNA polymerase inhibitor
5672	0	cp	BRD-K91699951	benzonatate	Local anesthetic
5673	0	cp	BRD-K12219985	glipizide	Sulfonylurea
5674	0	cp	BRD-K93433262	alfacalcidol	Vitamin D receptor agonist
5675	0	cp	BRD-A80638690	floxuridine	DNA synthesis inhibitor
5676	0	cp	BRD-K23204545	busulfan	DNA inhibitor
5677	0	cp	BRD-A16478930	amcinonide	Glucocorticoid receptor agonist
5678	0	cp	BRD-A75479906	rimantadine	Antiviral
5679	0	cp	BRD-K94830329	ataluren	CFTR channel agonist
5680	0	cp	BRD-K52522949	NCH-51	HDAC inhibitor
5681	0	cp	BRD-A04308630	genipin	Choleretic agent
5682	0	cp	BRD-K72903603	zidovudine	Reverse transcriptase inhibitor
5683	0	cp	BRD-K50398167	meclofenamic-acid	Cyclooxygenase inhibitor
5684	0	cp	BRD-K08273968	griseofulvin	Tubulin inhibitor
5685	0	cp	BRD-K88868628	iodoacetic-acid	Cysteine peptidase inhibitor
5686	0	cp	BRD-A87848830	bimatoprost	Prostanoid receptor agonist
5687	0	cp	BRD-K11905747	spectinomycin	Bacterial 30S ribosomal subunit inhibitor
5688	0	cp	BRD-K73978287	hydrocortisone	Glucocorticoid receptor agonist
5689	0	cp	BRD-K90543092	levonorgestrel	Estrogen receptor agonist
5690	0	cp	BRD-K47323024	methapyrilene	Histamine receptor antagonist
5691	0	cp	BRD-A79237180	ascorbic-acid	Antioxidant
5692	0	cp	BRD-A67605442	tetrahydrobiopterin	Nitric oxide stimulant
5693	0	cp	BRD-A91555231	norepinephrine	Adrenergic receptor agonist
5694	0	cp	BRD-K53790871	triamcinolone	Glucocorticoid receptor agonist
5695	0	cp	BRD-K10016611	pyridine-2-aldoxime	Acetylcholinesterase inhibitor
5696	0	cp	BRD-K40645748	mefloquine	Adenosine receptor antagonist
5697	0	cp	BRD-K11801786	trimidox	Ribonucleotide reductase inhibitor
5698	0	cp	BRD-A23290232	westcort	Glucocorticoid receptor agonist
5699	0	cp	BRD-A65013509	oxybutynin	Acetylcholine receptor antagonist
5700	0	cp	BRD-A09722536	cyclophosphamide	DNA alkylating agent
5701	0	cp	BRD-K47679368	bromfenac	Cyclooxygenase inhibitor
5702	0	cp	BRD-A29644307	nomifensine	Dopamine uptake inhibitor
5703	0	cp	BRD-K98426715	tubacin	HDAC inhibitor
5704	0	cp	BRD-K32836707	CAY-10577	Casein kinase inhibitor
5705	0	cp	BRD-K31553034	zibotentan	Endothelin receptor antagonist
5706	0	cp	BRD-K56001384	antimycin-a	ATP synthase inhibitor
5707	0	cp	BRD-K98530306	clonidine	Adrenergic receptor agonist
5708	0	cp	BRD-A01826957	xanthinol	Vasodilator
5709	0	cp	BRD-K67783091	haloperidol	Dopamine receptor antagonist
5710	0	cp	BRD-K05673000	dicloxacillin	Bacterial cell wall synthesis inhibitor
5711	0	cp	BRD-K39823328	VU-0366037-2	Glutamate receptor modulator
5712	0	cp	BRD-K80527266	triacsin-c	Adrenergic receptor antagonist
5713	0	cp	BRD-K26664453	cytochalasin-b	Microtubule inhibitor
5714	0	cp	BRD-K89732114	trifluoperazine	Dopamine receptor antagonist
5715	0	cp	BRD-A47513740	calyculin	Protein phosphatase inhibitor
5716	0	cp	BRD-K55748775	SCH-28080	ATPase inhibitor
5717	0	cp	BRD-K41143549	BRD-K41143549	Glutamate receptor antagonist
5718	0	cp	BRD-K13211965	L-741742	Dopamine receptor antagonist
5719	0	cp	BRD-A73859745	glycodeoxycholic-acid	Apoptosis stimulant
5720	0	cp	BRD-K61951118	FG-7142	GABA benzodiazepine site receptor inverse agonist
5721	0	cp	BRD-K42095107	daidzein	Estrogen receptor agonist
5734	-0.01	cp	BRD-K22031190	diflunisal	Prostanoid receptor antagonist
5735	-0.02	cp	BRD-K57179821	crotamiton	Antipruritic
5736	-0.02	cp	BRD-K28936863	ketotifen	Histamine receptor agonist
5737	-0.02	cp	BRD-K25311561	KU-55933	ATM kinase inhibitor
5740	-0.03	cp	BRD-K44353683	nateglinide	Insulin secretagogue
5741	-0.03	cp	BRD-K04010869	prostaglandin-a1	HSP inducer
5742	-0.03	cp	BRD-A02710418	meptazinol	Opioid receptor agonist
5743	-0.03	cp	BRD-K47936004	piribedil	Dopamine receptor agonist
5744	-0.03	cp	BRD-K54233340	dorsomorphin	AMPK inhibitor
5745	-0.03	cp	BRD-K29313308	HDAC3-selective	HDAC inhibitor
5746	-0.03	cp	BRD-K63828191	raloxifene	Estrogen receptor antagonist
5747	-0.04	cp	BRD-K91290917	amodiaquine	Histamine receptor agonist
5748	-0.04	cp	BRD-A26711594	nicardipine	Calcium channel blocker
5749	-0.04	cp	BRD-K95609758	BMS-191011	Potassium channel activator
5757	-0.07	cp	BRD-K04466929	Merck60	HDAC inhibitor
5758	-0.07	cp	BRD-K40902647	vincamine	Adrenergic receptor antagonist
5759	-0.07	cp	BRD-K15715913	fluperlapine	Serotonin receptor antagonist
5760	-0.07	cp	BRD-A55416093	colforsin	Adenylyl cyclase activator
5761	-0.07	cp	BRD-K91263825	nortriptyline	Tricyclic antidepressant
5762	-0.07	cp	BRD-K36616567	doxepin	Histamine receptor antagonist
5763	-0.07	cp	BRD-A50764878	MDL-73005EF	Serotonin receptor antagonist
5770	-0.11	cp	BRD-K62374253	rufloxacin	Bacterial DNA gyrase inhibitor
5771	-0.11	cp	BRD-K89274813	DMP-543	Acetylcholine release stimulant
5772	-0.11	cp	BRD-K20482099	rutin	Antioxidant
5773	-0.11	cp	BRD-A09056319	alfuzosin	Adrenergic receptor antagonist
5775	-0.14	cp	BRD-A64297288	amlodipine	Calcium channel blocker
5776	-0.14	cp	BRD-K13926615	vardenafil	Phosphodiesterase inhibitor
5777	-0.14	cp	BRD-K20742498	RS-39604	Serotonin receptor antagonist
5778	-0.14	cp	BRD-K37206356	rhamnetin	HDAC inhibitor
5783	-0.15	cp	BRD-A45889380	mepacrine	Cytokine production inhibitor
5785	-0.18	cp	BRD-K62858456	lomerizine	Calcium channel blocker
5786	-0.18	cp	BRD-K92817986	BJM-CSC-19	MEK inhibitor
5787	-0.18	cp	BRD-A97730597	hexylcaine	Sodium channel blocker
5788	-0.18	cp	BRD-A73741725	exemestane	Aromatase inhibitor
5789	-0.18	cp	BRD-K51677086	erythromycin	NFkB pathway inhibitor
5790	-0.18	cp	BRD-K13032584	procarbazine	Monoamine oxidase inhibitor
5791	-0.18	cp	BRD-K97810537	beclometasone	Glucocorticoid receptor agonist
5796	-0.21	cp	BRD-K85925969	zalcitabine	Nucleoside reverse transcriptase inhibitor
5797	-0.21	cp	BRD-K40992116	parachlorophenol	Anti-infective
5798	-0.21	cp	BRD-A26032986	zaldaride	Calmodulin antagonist
5799	-0.21	cp	BRD-K50311478	tosyl-phenylalanyl-chloromethyl-ketone	Chymotrypsin inhibitor
5800	-0.21	cp	BRD-K79145749	dibenzepin	Norepinephrine reuptake inhibitor
5801	-0.21	cp	BRD-A17655518	ibuprofen	Cyclooxygenase inhibitor
5802	-0.21	cp	BRD-A47494775	dipivefrine	Adrenergic receptor agonist
5804	-0.25	cp	BRD-K57930253	nitrazepam	Benzodiazepine receptor agonist
5805	-0.25	cp	BRD-A97674275	ranolazine	Sodium channel blocker
5806	-0.25	cp	BRD-A64092382	mexiletine	Sodium channel blocker
5810	-0.28	cp	BRD-M72442222	vicriviroc	CC chemokine receptor antagonist
5811	-0.28	cp	BRD-K06147391	telenzepine	Acetylcholine receptor antagonist
5812	-0.28	cp	BRD-K92984783	melperone	Serotonin receptor antagonist
5813	-0.28	cp	BRD-A60294240	tribenoside	Anti-inflammatory
5814	-0.28	cp	BRD-A29485665	bicalutamide	Androgen receptor antagonist
5815	-0.28	cp	BRD-K76723084	isotretinoin	Retinoid receptor agonist
5816	-0.28	cp	BRD-K15502390	nevirapine	Reverse transcriptase inhibitor
5820	-0.32	cp	BRD-K09471561	levofloxacin	Bacterial DNA gyrase inhibitor
5821	-0.32	cp	BRD-K60511616	pravastatin	HMGCR inhibitor
5822	-0.32	cp	BRD-K96402602	farnesylthiotriazole	PPMTase inhibitor
5823	-0.32	cp	BRD-K17378184	prestwick-559	Dopamine receptor agonist
5824	-0.32	cp	BRD-K97181089	amiloride	Sodium channel blocker
5825	-0.32	cp	BRD-K68867920	quetiapine	Dopamine receptor antagonist
5826	-0.32	cp	BRD-K76810206	nicergoline	Adrenergic receptor antagonist
5827	-0.32	cp	BRD-K76304753	phenazopyridine	Local anesthetic
5828	-0.32	cp	BRD-A09533288	verapamil	Calcium channel blocker
5829	-0.33	cp	BRD-A95869247	indapamide	Thiazide diuretic
5830	-0.35	cp	BRD-K00532621	midazolam	Benzodiazepine receptor agonist
5831	-0.35	cp	BRD-K11163873	phenanthridone	PARP inhibitor
5832	-0.35	cp	BRD-K50422030	clomethiazole	GABA receptor antagonist
5833	-0.35	cp	BRD-K88611939	aniracetam	Glutamate receptor agonist
5834	-0.35	cp	BRD-K00603606	ticlopidine	Purinergic receptor antagonist
5835	-0.35	cp	BRD-A52588987	SKF-83566	Dopamine receptor antagonist
5836	-0.35	cp	BRD-K67847053	guanabenz	Adrenergic receptor agonist
5837	-0.35	cp	BRD-K40901640	cinanserin	Serotonin receptor antagonist
5838	-0.35	cp	BRD-A77291778	cyclopentolate	Acetylcholine receptor antagonist
5839	-0.35	cp	BRD-A75769826	SDM25N	Opioid receptor antagonist
5841	-0.39	cp	BRD-A11605036	thiocolchicoside	GABA receptor antagonist
5842	-0.39	cp	BRD-K64994968	progesterone	Progesterone receptor agonist
5843	-0.39	cp	BRD-A41451487	PK-11195	Benzodiazepine receptor antagonist
5844	-0.39	cp	BRD-A31575449	CGP-20712	Adrenergic receptor antagonist
5845	-0.39	cp	BRD-K32164935	tolazamide	ATP channel blocker
5846	-0.39	cp	BRD-A42759514	ornidazole	Antiprotozoal
5847	-0.39	cp	BRD-A19736161	ondansetron	Serotonin receptor antagonist
5848	-0.39	cp	BRD-A19195498	trimipramine	Norepinephrine reuptake inhibitor
5850	-0.42	cp	BRD-K34154330	tracazolate	GABA receptor modulator
5851	-0.42	cp	BRD-K23383398	T-0901317	LXR agonist
5852	-0.42	cp	BRD-K26429091	J-104129	Acetylcholine receptor antagonist
5853	-0.42	cp	BRD-K54759182	dosulepin	Norepinephrine reuptake inhibitor
5854	-0.42	cp	BRD-K05906022	limonin	HIV protease inhibitor
5855	-0.42	cp	BRD-A11135865	nor-binaltorphimine	Opioid receptor antagonist
5856	-0.42	cp	BRD-K19352500	prochlorperazine	Dopamine receptor antagonist
5857	-0.42	cp	BRD-A27887842	prednisolone	Glucocorticoid receptor agonist
5858	-0.42	cp	BRD-K60038276	irbesartan	Angiotensin receptor antagonist
5859	-0.42	cp	BRD-K10974103	diloxanide	Protein synthesis inhibitor
5862	-0.42	cp	BRD-K80738081	resveratrol	Cytochrome P450 inhibitor
5867	-0.46	cp	BRD-K08619838	tremorine	Acetylcholine receptor agonist
5868	-0.46	cp	BRD-A69960130	bromocriptine	Dopamine receptor agonist
5869	-0.46	cp	BRD-K81729199	AQ-RA741	Acetylcholine receptor antagonist
5870	-0.46	cp	BRD-K53220666	trimetozine	Sedative
5871	-0.46	cp	BRD-K49519092	immethridine	Histamine receptor agonist
5872	-0.46	cp	BRD-K76587808	fraxetin	Antioxidant
5873	-0.46	cp	BRD-K56343971	vemurafenib	RAF inhibitor
5877	-0.49	cp	BRD-A39172021	ampiroxicam	Cyclooxygenase inhibitor
5878	-0.49	cp	BRD-K64451768	GANT-58	GLI antagonist
5879	-0.49	cp	BRD-A11813248	AM-92016	Potassium channel blocker
5880	-0.49	cp	BRD-A54236247	racephedrine	Adrenergic receptor agonist
5881	-0.49	cp	BRD-K08252256	diclofenac	Cyclooxygenase inhibitor
5882	-0.49	cp	BRD-K72703948	ZM-447439	Aurora kinase inhibitor
5883	-0.49	cp	BRD-K36927236	glibenclamide	Sulfonylurea
5888	-0.51	cp	BRD-K66412701	pazufloxacin	Topoisomerase inhibitor
5890	-0.53	cp	BRD-K50938786	ropivacaine	Sodium channel blocker
5891	-0.53	cp	BRD-K33860217	CP-94253	Serotonin receptor agonist
5892	-0.53	cp	BRD-A09094913	strychnine	Acetylcholine receptor antagonist
5894	-0.56	cp	BRD-K44442813	pidotimod	Interferon receptor agonist
5895	-0.56	cp	BRD-K90976994	dehydrocholic-acid	Bile acid
5896	-0.56	cp	BRD-K45401373	betulinic-acid	Apoptosis stimulant
5897	-0.56	cp	BRD-K46142322	RS-67333	Serotonin receptor partial agonist
5898	-0.56	cp	BRD-K68402494	ML-9	Myosin light chain kinase inhibitor
5901	-0.56	cp	BRD-K59369769	tozasertib	Aurora kinase inhibitor
5902	-0.56	cp	BRD-K73196317	urapidil	Adrenergic receptor antagonist
5903	-0.56	cp	BRD-K21450440	benzthiazide	Carbonic anhydrase inhibitor
5904	-0.56	cp	BRD-K02130563	panobinostat	HDAC inhibitor
5905	-0.56	cp	BRD-K14888893	minoxidil	KATP activator
5906	-0.56	cp	BRD-A93255169	thalidomide	TNF production inhibitor
5912	-0.6	cp	BRD-K76908866	CP-724714	EGFR inhibitor
5913	-0.6	cp	BRD-K45446451	JZL-184	Monoacylglucerol lipase inhibitor
5914	-0.6	cp	BRD-K10136726	tosyllysyl-chloromethyl-ketone	Chymotrypsin inhibitor
5915	-0.6	cp	BRD-K39339537	epirizole	Cyclooxygenase inhibitor
5916	-0.6	cp	BRD-K94080537	diethyltoluamide	DEET activator of fly antenna ionotropic receptor IR40a
5917	-0.6	cp	BRD-K49657628	tyrphostin-AG-18	EGFR inhibitor
5918	-0.6	cp	BRD-A65615053	zacopride	Serotonin receptor antagonist
5919	-0.6	cp	BRD-K09497549	kawain	Calcium channel modulator
5924	-0.6	cp	BRD-K00234327	RU-24969	Serotonin receptor agonist
5925	-0.6	cp	BRD-K15108141	gemcitabine	Ribonucleotide reductase inhibitor
5926	-0.6	cp	BRD-K88560311	rucaparib	PARP inhibitor
5927	-0.6	cp	BRD-K71799949	carbamazepine	Carboxamide antiepileptic
5928	-0.6	cp	BRD-K12184916	dactolisib	MTOR inhibitor
5931	-0.63	cp	BRD-K33882852	ZK-93423	Benzodiazepine receptor agonist
5932	-0.63	cp	BRD-A70268693	PG-9	Acetylcholine receptor agonist
5933	-0.63	cp	BRD-A81177136	KN-62	Calcium-calmodulin dependent protein kinase inhibitor
5934	-0.63	cp	BRD-K62200014	anagrelide	Phosphodiesterase inhibitor
5935	-0.63	cp	BRD-A73368467	fexofenadine	Histamine receptor antagonist
5936	-0.63	cp	BRD-K81272440	dantrolene	Calcium channel blocker
5937	-0.64	cp	BRD-K51476772	ST-638	Tyrosine kinase inhibitor
5940	-0.67	cp	BRD-K36009368	NNC-63-0532	Opioid receptor agonist
5941	-0.67	cp	BRD-K09416995	lovastatin	HMGCR inhibitor
5942	-0.67	cp	BRD-A61793559	metolazone	Carbonic anhydrase inhibitor
5943	-0.67	cp	BRD-A40639672	ketorolac	Cyclooxygenase inhibitor
5950	-0.7	cp	BRD-A88254928	salbutamol	Adrenergic receptor agonist
5951	-0.7	cp	BRD-A60070924	alpha-estradiol	Estrogen receptor agonist
5952	-0.7	cp	BRD-K45068323	W-13	Calmodulin antagonist
5953	-0.7	cp	BRD-A02176148	tubaic-acid	Mitochondrial complex I inhibitor
5954	-0.7	cp	BRD-K09132007	D-4476	TGF beta receptor inhibitor
5955	-0.7	cp	BRD-A92161634	scopoline	Acetylcholine receptor antagonist
5956	-0.71	cp	BRD-K18619710	digoxigenin	Steroid
5959	-0.74	cp	BRD-K05350981	oligomycin-c	ATPase inhibitor
5960	-0.74	cp	BRD-K11399644	phenformin	AMPK activator
5961	-0.74	cp	BRD-K76274772	MAPP-D-erythro	Ceramidase inhibitor
5962	-0.74	cp	BRD-K06221026	DUP-697	Cyclooxygenase inhibitor
5963	-0.74	cp	BRD-A04553218	chlorphenamine	Histamine receptor antagonist
5967	-0.74	cp	BRD-K64052750	gefitinib	EGFR inhibitor
5968	-0.74	cp	BRD-K00317371	RITA	MDM inhibitor
5969	-0.76	cp	BRD-K70487031	flupentixol	Dopamine receptor antagonist
5971	-0.78	cp	BRD-A48261811	argatroban	Thrombin inhibitor
5972	-0.78	cp	BRD-K44899736	RO-16-6941	Monoamine oxidase inhibitor
5973	-0.78	cp	BRD-K42679050	Y-27152	Potassium channel activator
5974	-0.78	cp	BRD-K53857191	risperidone	Dopamine receptor antagonist
5975	-0.78	cp	BRD-K86204871	terconazole	Sterol demethylase inhibitor
5978	-0.79	cp	BRD-K67537649	PQ-401	IGF-1 inhibitor
5979	-0.8	cp	BRD-K32755366	reserpic-acid	Norepinephrine transporter inhibitor
5980	-0.8	cp	BRD-K41713976	E-4031	Potassium channel blocker
5981	-0.81	cp	BRD-K89125793	tinidazole	Antiprotozoal
5982	-0.81	cp	BRD-K51066026	aminoindazole	Ionophore
5983	-0.81	cp	BRD-K18909381	CGS-12066B	Serotonin receptor agonist
5984	-0.81	cp	BRD-A93477898	PETCM	Caspase activator
5985	-0.82	cp	BRD-K85030058	benactyzine	Acetylcholine receptor antagonist
5994	-0.84	cp	BRD-K22947005	dexbrompheniramine	Histamine receptor antagonist
5996	-0.85	cp	BRD-K01902415	pirinixic-acid	PPAR receptor agonist
5997	-0.85	cp	BRD-K15567136	papaverine	Phosphodiesterase inhibitor
5998	-0.85	cp	BRD-A18763547	BAX-channel-blocker	Cytochrome C release inhibitor
6000	-0.87	cp	BRD-K27184429	levocetirizine	Histamine receptor antagonist
6001	-0.88	cp	BRD-A39052811	mosapride	Serotonin receptor agonist
6002	-0.88	cp	BRD-K49890030	gavestinel	Glutamate receptor antagonist
6003	-0.88	cp	BRD-K02283807	GR-32191	Thromboxane receptor antagonist
6004	-0.88	cp	BRD-K14441456	tyrphostin-AG-556	EGFR inhibitor
6005	-0.88	cp	BRD-K55191674	benzylpenicillin	Penicillin binding protein inhibitor
6011	-0.88	cp	BRD-K66615216	moxifloxacin	Bacterial DNA gyrase inhibitor
6017	-0.9	cp	BRD-K46211610	tolazoline	Adrenergic receptor antagonist
6018	-0.92	cp	BRD-K01638814	rilmenidine	Adrenergic receptor agonist
6019	-0.92	cp	BRD-K34776109	glimepiride	Insulin secretagogue
6020	-0.92	cp	BRD-K56403959	ZK-756326	CC chemokine receptor ligand
6021	-0.92	cp	BRD-A56012032	thiorphan	Membrane metalloendopeptidase inhibitor
6022	-0.92	cp	BRD-K35498378	alrestatin	Aldose reductase inhibitor
6023	-0.92	cp	BRD-A83937277	mephenytoin	Hydantoin antiepileptic
6024	-0.92	cp	BRD-A24514565	warfarin	Vitamin K antagonist
6033	-0.94	cp	BRD-A05352148	ipratropium	Acetylcholine receptor antagonist
6034	-0.95	cp	BRD-K18316707	O-1918	Cannabinoid receptor antagonist
6035	-0.95	cp	BRD-K70778732	trazodone	Adrenergic receptor antagonist
6037	-0.95	cp	BRD-K97752965	nicorandil	Nitric oxide donor
6040	-0.97	cp	BRD-K10042277	desmethylclozapine	Acetylcholine receptor agonist
6047	-0.99	cp	BRD-K23583188	lavendustin-a	EGFR inhibitor
6048	-0.99	cp	BRD-K64341947	CFM-1571	Guanylate cyclase activator
6049	-0.99	cp	BRD-K53570330	carbofuran	Cholinesterase inhibitor
6050	-0.99	cp	BRD-K18194590	mephentermine	Adrenergic receptor agonist
6051	-0.99	cp	BRD-A62057054	MDL-11939	Serotonin receptor antagonist
6056	-1.02	cp	BRD-K16277217	piperacetazine	Dopamine receptor antagonist
6057	-1.02	cp	BRD-K28307902	flutamide	Androgen receptor antagonist
6058	-1.02	cp	BRD-K53979406	ALX-5407	Glycine transporter inhibitor
6062	-1.02	cp	BRD-K77695569	tiabendazole	Angiogenesis inhibitor
6063	-1.02	cp	BRD-A99833829	bethanechol	Acetylcholine receptor agonist
6064	-1.03	cp	BRD-K82036761	sertraline	Serotonin receptor antagonist
6072	-1.06	cp	BRD-K43736954	cortisone	Glucocorticoid receptor agonist
6076	-1.06	cp	BRD-K37289225	clozapine	Dopamine receptor antagonist
6080	-1.09	cp	BRD-K72420232	WZ-4002	EGFR inhibitor
6081	-1.09	cp	BRD-K99447003	enalaprilat	ACE inhibitor
6082	-1.09	cp	BRD-A75455249	kavain	Calcium channel modulator
6083	-1.09	cp	BRD-K27737647	H-89	PKA inhibitor
6084	-1.09	cp	BRD-K34533029	tyrphostin-AG-494	EGFR inhibitor
6085	-1.09	cp	BRD-K79366068	PSB-069	NTPDase inhibitor
6086	-1.09	cp	BRD-K37865504	LY-2183240	FAAH inhibitor
6092	-1.13	cp	BRD-K01648091	LE-300	Dopamine receptor antagonist
6096	-1.15	cp	BRD-K10098805	rhapontin	Apoptosis stimulant
6097	-1.15	cp	BRD-K25224017	pirenperone	Serotonin receptor antagonist
6101	-1.16	cp	BRD-K56745457	azauridine	Antiviral
6102	-1.16	cp	BRD-A26334849	propafenone	Antiarrhythmic
6103	-1.16	cp	BRD-K69195780	NAN-190	Serotonin receptor agonist
6104	-1.16	cp	BRD-K93460210	lamotrigine	Serotonin receptor antagonist
6110	-1.18	cp	BRD-K22227508	targinine	Nitric oxide synthase inhibitor
6116	-1.2	cp	BRD-K96809896	SKF-86002	p38 MAPK inhibitor
6117	-1.2	cp	BRD-K56047318	RHC-80267	Triacylglycerol lipase inhibitor
6118	-1.2	cp	BRD-K24526313	levcromakalim	Potassium channel activator
6119	-1.2	cp	BRD-K68620903	dydrogesterone	Progesterone receptor agonist
6120	-1.2	cp	BRD-A66563878	medetomidine	Adrenergic receptor agonist
6124	-1.2	cp	BRD-K89348303	ramipril	ACE inhibitor
6127	-1.23	cp	BRD-A52193669	withaferin-a	IKK inhibitor
6128	-1.23	cp	BRD-K07325606	hispidin	PKC inhibitor
6129	-1.23	cp	BRD-K40782193	QX-222	Sodium channel blocker
6130	-1.23	cp	BRD-A05186015	bupropion	Dopamine uptake inhibitor
6131	-1.23	cp	BRD-K15592317	CP466722	ATM kinase inhibitor
6132	-1.23	cp	BRD-K32536677	AGK-2	SIRT inhibitor
6133	-1.24	cp	BRD-A95096829	PNU-96415E	Dopamine receptor antagonist
6141	-1.27	cp	BRD-A18579359	wiskostatin	Neural Wiskott-Aldrich syndrome protein inhibitor
6142	-1.27	cp	BRD-K77771411	moxonidine	Imidazoline receptor agonist
6143	-1.27	cp	BRD-K30867024	SB-216641	Serotonin receptor antagonist
6144	-1.27	cp	BRD-K97061094	azacyclonol	Histamine receptor antagonist
6145	-1.27	cp	BRD-A51382177	fosinopril	ACE inhibitor
6152	-1.3	cp	BRD-A72441487	stiripentol	GABA uptake inhibitor
6153	-1.3	cp	BRD-K02590140	O-2050	Cannabinoid receptor antagonist
6154	-1.3	cp	BRD-K46556543	canrenoic-acid	Mineralocorticoid receptor antagonist
6159	-1.3	cp	BRD-K93880783	stavudine	DNA directed DNA polymerase inhibitor
6162	-1.33	cp	BRD-K29653726	topiramate	Carbonic anhydrase inhibitor
6163	-1.33	cp	BRD-K67298865	SB-431542	TGF beta receptor inhibitor
6165	-1.34	cp	BRD-K05104363	PD-184352	MEK inhibitor
6166	-1.34	cp	BRD-A62071884	siguazodan	Phosphodiesterase inhibitor
6167	-1.34	cp	BRD-K25186396	tangeritin	Cell cycle inhibitor
6168	-1.34	cp	BRD-A95696066	nisoxetine	Norepinephrine reuptake inhibitor
6169	-1.34	cp	BRD-K29173907	isoflupredone	Glucocorticoid receptor agonist
6170	-1.34	cp	BRD-K64614248	salicin	Anti-inflammatory
6171	-1.34	cp	BRD-K37447567	hydrocotarnine	Opioid receptor antagonist
6174	-1.35	cp	BRD-K13664374	dichloroacetic-acid	Pyruvate dehydrogenase kinase inhibitor
6175	-1.37	cp	BRD-K88551539	CAY-10585	HIF modulator
6176	-1.37	cp	BRD-K50495309	SRC-kinase-inhibitor-I	SRC inhibitor
6180	-1.37	cp	BRD-K35559145	levomepromazine	Dopamine receptor antagonist
6181	-1.38	cp	BRD-A10903566	imiloxan	Adrenergic receptor antagonist
6188	-1.41	cp	BRD-A12560204	nitrendipine	Calcium channel blocker
6189	-1.41	cp	BRD-K47278471	diphenhydramine	Histamine receptor antagonist
6190	-1.41	cp	BRD-K67831364	ZM-323881	VEGFR inhibitor
6191	-1.41	cp	BRD-K18757346	U-46619	Thromboxane receptor agonist
6192	-1.41	cp	BRD-K85871428	SC-68376	p38 MAPK inhibitor
6193	-1.41	cp	BRD-A36471396	biperiden	Acetylcholine receptor antagonist
6194	-1.42	cp	BRD-K00959089	thenoyltrifluoroacetone	Chelating agent
6202	-1.44	cp	BRD-K13087974	4,5-dianilinophthalimide	EGFR inhibitor
6203	-1.44	cp	BRD-K73999723	telmisartan	Angiotensin receptor antagonist
6204	-1.44	cp	BRD-K66782112	BRD-K66782112	Histamine receptor antagonist
6205	-1.44	cp	BRD-K08973992	linoleic-acid	Oxidative stress inducer
6207	-1.45	cp	BRD-K84566043	fenpiverinium	Acetylcholine receptor antagonist
6218	-1.48	cp	BRD-U37049823	HG-6-64-01	RAF inhibitor
6219	-1.48	cp	BRD-K50018155	RS-67506	Serotonin receptor partial agonist
6222	-1.48	cp	BRD-K68507560	dicycloverine	Acetylcholine receptor antagonist
6223	-1.48	cp	BRD-A66435872	HTMT	Histamine receptor agonist
6224	-1.48	cp	BRD-K59184148	SB-216763	Glycogen synthase kinase inhibitor
6225	-1.5	cp	BRD-A11990600	lorazepam	Benzodiazepine receptor agonist
6228	-1.51	cp	BRD-K33396764	alpha-linolenic-acid	Omega 3 fatty acid stimulant
6230	-1.52	cp	BRD-K92428153	mycophenolate-mofetil	Dehydrogenase inhibitor
6231	-1.52	cp	BRD-A25234499	aminoglutethimide	Glucocorticoid receptor antagonist
6232	-1.52	cp	BRD-A45664787	iloprost	Platelet aggregation inhibitor
6234	-1.55	cp	BRD-K07265709	razoxane	Chelating agent
6235	-1.55	cp	BRD-K55034111	pefloxacin	Bacterial DNA gyrase inhibitor
6236	-1.55	cp	BRD-K04111260	raclopride	Dopamine receptor antagonist
6237	-1.55	cp	BRD-A04706586	bucladesine	Adenosine receptor agonist
6238	-1.55	cp	BRD-K63068307	ZSTK-474	PI3K inhibitor
6245	-1.59	cp	BRD-K58772419	AZD-6482	PI3K inhibitor
6246	-1.59	cp	BRD-A65550283	ginsenoside	Steroid hormone receptor agonist
6247	-1.59	cp	BRD-K12516989	zaprinast	Phosphodiesterase inhibitor
6248	-1.59	cp	BRD-K68392338	ZK-93426	Benzodiazepine receptor antagonist
6249	-1.59	cp	BRD-K28115081	apafant	Platelet activating factor receptor antagonist
6250	-1.59	cp	BRD-K42098891	protriptyline	Tricyclic antidepressant
6251	-1.59	cp	BRD-A01643550	prednisolone	Glucocorticoid receptor agonist
6252	-1.59	cp	BRD-K93918653	quizartinib	FLT3 inhibitor
6253	-1.6	cp	BRD-K46018455	bezafibrate	PPAR receptor agonist
6258	-1.62	cp	BRD-K41567364	SB-334867	Orexin receptor antagonist
6259	-1.62	cp	BRD-K21283037	riluzole	Glutamate inhibitor
6260	-1.62	cp	BRD-A39747742	estradiol-valerate	Estrogen receptor agonist
6264	-1.62	cp	BRD-A36074203	remacemide	Glutamate receptor antagonist
6266	-1.63	cp	BRD-K61250553	loperamide	Opioid receptor agonist
6268	-1.66	cp	BRD-K82561139	ricinine	Casein kinase inhibitor
6269	-1.66	cp	BRD-A21858158	praziquantel	Anthelmintic
6274	-1.69	cp	BRD-K66896231	BRD-K66896231	Acetylcholinesterase inhibitor
6275	-1.69	cp	BRD-U82589721	HG-5-113-01	Protein kinase inhibitor
6276	-1.69	cp	BRD-A10715913	sulpiride	Dopamine receptor antagonist
6277	-1.69	cp	BRD-K06980535	promazine	Dopamine receptor antagonist
6283	-1.73	cp	BRD-K19284129	salvinorin-a	Opioid receptor agonist
6284	-1.73	cp	BRD-K03384561	roquinimex	Angiogenesis inhibitor
6285	-1.73	cp	BRD-K22010301	JLK-6	Gamma secretase inhibitor
6286	-1.73	cp	BRD-K52989797	clomipramine	Serotonin transporter inhibitor (SERT)
6292	-1.76	cp	BRD-K08115555	tyrphostin-AG-1288	TNF production inhibitor
6293	-1.76	cp	BRD-K99107520	felbamate	Glutamate receptor antagonist
6299	-1.8	cp	BRD-A41692738	TGX-221	PI3K inhibitor
6300	-1.8	cp	BRD-K60184833	tyrphostin-46	Tyrosine kinase inhibitor
6301	-1.8	cp	BRD-A29901043	KIN001-127	ITK inhibitor
6302	-1.8	cp	BRD-K08703257	3-amino-benzamide	PARP inhibitor
6307	-1.81	cp	BRD-A51714012	venlafaxine	Adrenergic inhibitor
6311	-1.83	cp	BRD-K79116891	proxymetacaine	Sodium channel blocker
6317	-1.86	cp	BRD-K46068882	eugenitol	Bacterial quorum sensing inhibitor
6318	-1.87	cp	BRD-K78485176	olmesartan	Angiotensin receptor antagonist
6323	-1.88	cp	BRD-K12932420	YM-976	Phosphodiesterase inhibitor
6330	-1.9	cp	BRD-A13188892	doxazosin	Adrenergic receptor antagonist
6337	-1.94	cp	BRD-K29555132	arachidonamide	Cannabinoid receptor agonist
6338	-1.94	cp	BRD-K06467078	corynanthine	Adrenergic receptor antagonist
6342	-1.94	cp	BRD-A23072235	pheniramine	Histamine receptor antagonist
6343	-1.95	cp	BRD-K53878242	MMPX	Phosphodiesterase inhibitor
6344	-1.96	cp	BRD-K57718010	pentylenetetrazol	GABA receptor antagonist
6346	-1.97	cp	BRD-K24656285	farnesol	FXR agonist
6347	-1.97	cp	BRD-K64857848	XMD-885	Leucine rich repeat kinase inhibitor
6348	-1.97	cp	BRD-A49734948	foliosidine	Plant alkaloid
6352	-1.97	cp	BRD-A45498368	WYE-125132	MTOR inhibitor
6354	-1.99	cp	BRD-K37691127	hinokitiol	Tyrosinase inhibitor
6357	-2.01	cp	BRD-A62434282	goserelin	Gonadotropin releasing factor hormone receptor agonist
6358	-2.01	cp	BRD-K15601958	SEW-2871	Lysophospholipid receptor agonist
6359	-2.01	cp	BRD-K61177364	NBI-27914	CRF receptor antagonist
6360	-2.01	cp	BRD-K38055836	etamivan	Respiratory stimulant
6363	-2.03	cp	BRD-K45435259	SCH-23390	Dopamine receptor antagonist
6364	-2.03	cp	BRD-K80639402	SB-258585	Serotonin receptor antagonist
6371	-2.06	cp	BRD-K45033733	famciclovir	DNA polymerase inhibitor
6375	-2.08	cp	BRD-K86930074	cediranib	KIT inhibitor
6376	-2.08	cp	BRD-K62965247	tipifarnib-P2	farnesyltransferase inhibitor
6382	-2.1	cp	BRD-K92678294	irilin-a	Isoflavone
6385	-2.11	cp	BRD-K18816859	L-694247	Serotonin receptor agonist
6386	-2.11	cp	BRD-K79930101	GW-583340	EGFR inhibitor
6387	-2.11	cp	BRD-K55044200	amoxicillin	Penicillin binding protein inhibitor
6388	-2.11	cp	BRD-A02367930	ethinyl-estradiol	DNA directed DNA polymerase stimulant
6398	-2.15	cp	BRD-K70401845	erlotinib	EGFR inhibitor
6399	-2.15	cp	BRD-A89672324	CGP-55845	GABA receptor antagonist
6400	-2.15	cp	BRD-A38913120	BH3I-1	BCL inhibitor
6401	-2.15	cp	BRD-K29668683	BD-1063	Sigma receptor antagonist
6402	-2.15	cp	BRD-K24994810	androstenol	GABA receptor modulator
6408	-2.18	cp	BRD-A53131506	epitestosterone	Inactive testosterone analog
6416	-2.22	cp	BRD-K64785675	TG100-115	-666
6417	-2.22	cp	BRD-A41250306	cyclopenthiazide	Thiazide diuretic
6424	-2.22	cp	BRD-A45543382	metrizamide	Radiopaque medium
6425	-2.23	cp	BRD-K24538644	KUC104502N	-666
6426	-2.23	cp	BRD-K62353524	DY-131	Estrogen receptor agonist
6427	-2.23	cp	BRD-K64755930	etazolate	Phosphodiesterase inhibitor
6428	-2.23	cp	BRD-K83988098	alvespimycin	HSP inhibitor
6431	-2.26	cp	BRD-K16551401	PNU-22394	Serotonin receptor agonist
6432	-2.26	cp	BRD-A32164164	methyllycaconitine	Acetylcholine receptor antagonist
6433	-2.26	cp	BRD-K33818169	GW-3965	LXR agonist
6436	-2.26	cp	BRD-A34208323	VU-0404997-2	Glutamate receptor modulator
6438	-2.29	cp	BRD-A84389633	tropanyl-3,5-dimethylbenzoate	Serotonin receptor antagonist
6451	-2.33	cp	BRD-K40758068	efavirenz	HIV protease inhibitor
6452	-2.33	cp	BRD-K87573634	propylpyrazole	Estrogen receptor agonist
6455	-2.36	cp	BRD-K21733600	rofecoxib	Cyclooxygenase inhibitor
6462	-2.38	cp	BRD-K48692744	NU-1025	PARP inhibitor
6463	-2.39	cp	BRD-K14618467	IKK-16	IKK inhibitor
6470	-2.4	cp	BRD-M47937986	cefatrizine	Bacterial cell wall synthesis inhibitor
6471	-2.4	cp	BRD-K68332390	ponalrestat	Aldose reductase inhibitor
6472	-2.4	cp	BRD-K96862998	pirfenidone	TGF beta receptor inhibitor
6473	-2.4	cp	BRD-A59215453	lobelanidine	Acetylcholine receptor antagonist
6474	-2.4	cp	BRD-K05528470	L-745870	Dopamine receptor antagonist
6476	-2.41	cp	BRD-K53913732	SB-408124	Orexin receptor antagonist
6483	-2.47	cp	BRD-K67277431	picotamide	Thromboxane receptor antagonist
6484	-2.47	cp	BRD-K74212935	ergocryptine	Dopamine agonist
6487	-2.47	cp	BRD-A74980173	gatifloxacin	Bacterial DNA gyrase inhibitor
6488	-2.5	cp	BRD-K14965640	ibuprofen	Cyclooxygenase inhibitor
6489	-2.5	cp	BRD-K66944906	fraxidin	Carbonic anhydrase inhibitor
6493	-2.5	cp	BRD-A44008656	doxylamine	Histamine receptor antagonist
6494	-2.5	cp	BRD-A50311610	meclozine	CAR agonist
6495	-2.5	cp	BRD-A47598013	citalopram	Serotonin reuptake inhibitor
6499	-2.54	cp	BRD-A35108200	dexamethasone	Glucocorticoid receptor agonist
6504	-2.56	cp	BRD-K51223576	AG-99	Tyrosine kinase inhibitor
6505	-2.57	cp	BRD-A76093993	cromakalim	Potassium channel activator
6507	-2.57	cp	BRD-K77008974	WYE-354	MTOR inhibitor
6508	-2.58	cp	BRD-A43882281	pinacidil	ATP channel activator
6509	-2.58	cp	BRD-K65639003	icariin	Phosphodiesterase inhibitor
6515	-2.6	cp	BRD-A77118605	BML-ST330	Phospholipase inhibitor
6518	-2.62	cp	BRD-A65145453	ATPA	Glutamate receptor agonist
6523	-2.64	cp	BRD-K81128206	edrophonium	Acetylcholinesterase inhibitor
6529	-2.68	cp	BRD-K65910366	KUC103904N	-666
6537	-2.71	cp	BRD-K49671696	ketanserin	Serotonin receptor antagonist
6538	-2.71	cp	BRD-K37792168	denbufylline	Phosphodiesterase inhibitor
6539	-2.72	cp	BRD-K21667562	AM-404	Cyclooxygenase inhibitor
6548	-2.76	cp	BRD-K72676686	fluvoxamine	Selective serotonin reuptake inhibitor (SSRI)
6558	-2.82	cp	BRD-K15868788	SDZ-205-557	Serotonin receptor antagonist
6559	-2.82	cp	BRD-K92758126	gibberellic-acid	NFkB pathway inhibitor
6564	-2.82	cp	BRD-K23875128	RHO-kinase-inhibitor-III[rockout]	Rho associated kinase inhibitor
6565	-2.84	cp	BRD-K53318339	vinpocetine	Phosphodiesterase inhibitor
6566	-2.85	cp	BRD-K70883034	nimetazepam	GABA receptor agonist
6574	-2.89	cp	BRD-A49358627	ciprofibrate	PPAR receptor agonist
6577	-2.91	cp	BRD-K29950728	clomifene	Estrogen receptor antagonist
6584	-2.94	cp	BRD-K08589866	linsitinib	IGF-1 inhibitor
6587	-2.96	cp	BRD-K39944607	ochratoxin-a	Phenylalanyl tRNA synthetase inhibitor
6588	-2.96	cp	BRD-K02950022	BMS-299897	Gamma secretase inhibitor
6589	-2.96	cp	BRD-K52662033	lidocaine	Histamine receptor agonist
6591	-2.97	cp	BRD-K47780086	penciclovir	DNA directed DNA polymerase inhibitor
6595	-2.98	cp	BRD-K64402243	ivachtin	Caspase inhibitor
6596	-3	cp	BRD-K00337317	NU-7441	DNA dependent protein kinase inhibitor
6597	-3	cp	BRD-K13261168	LY-16350	Dopamine receptor agonist
6598	-3	cp	BRD-K56558538	ambroxol	Sodium channel blocker
6602	-3.01	cp	BRD-A51410489	yohimbine	Adrenergic receptor antagonist
6603	-3.03	cp	BRD-K10843433	phenylbutazone	Cyclooxygenase inhibitor
6606	-3.06	cp	BRD-K93332168	isocarboxazid	Monoamine oxidase inhibitor
6608	-3.07	cp	BRD-K72024482	MRS-1754	Adenosine receptor antagonist
6614	-3.1	cp	BRD-K20338176	cefaclor	Bacterial cell wall synthesis inhibitor
6615	-3.1	cp	BRD-K36965586	m-chlorophenylbiguanide	Serotonin receptor agonist
6616	-3.1	cp	BRD-K12906962	dichlorobenzamil	Sodium/calcium exchange inhibitor
6618	-3.1	cp	BRD-K63641886	cefuroxime	Bacterial cell wall synthesis inhibitor
6619	-3.1	cp	BRD-K07881437	danusertib	Aurora kinase inhibitor
6625	-3.12	cp	BRD-A84189516	baccatin-III	Paclitaxel precursor
6627	-3.14	cp	BRD-K92492521	LY-255283	Leukotriene receptor antagonist
6637	-3.19	cp	BRD-K70490179	rimcazole	Sigma receptor antagonist
6640	-3.21	cp	BRD-K99411983	lumicolchicine	Colchicine isomer, non-binder of microtubules
6641	-3.21	cp	BRD-K44067360	flufenamic-acid	Chloride channel blocker
6642	-3.21	cp	BRD-K51751936	alfadolone	GABA receptor agonist
6644	-3.21	cp	BRD-K41410256	balsalazide	Cyclooxygenase inhibitor
6650	-3.28	cp	BRD-K09186807	KIN001-244	Phosphoinositide dependent kinase inhibitor
6654	-3.29	cp	BRD-K50128260	sildenafil	Phosphodiesterase inhibitor
6655	-3.3	cp	BRD-K34581968	BMS-536924	IGF-1 inhibitor
6656	-3.31	cp	BRD-K63165456	norcyclobenzaprine	Adrenergic receptor agonist
6657	-3.31	cp	BRD-A79981887	midodrine	Adrenergic receptor agonist
6663	-3.35	cp	BRD-A35519318	benidipine	Calcium channel blocker
6666	-3.38	cp	BRD-K11540476	EMF-BCA1-64	Caspase inhibitor
6667	-3.38	cp	BRD-K74430258	1,2-dichlorobenzene	Hepatotoxicant
6673	-3.43	cp	BRD-K18059238	gamma-linolenic-acid	Cyclooxygenase inhibitor
6675	-3.45	cp	BRD-K37848908	ceforanide	Penicillin binding protein inhibitor
6679	-3.49	cp	BRD-K79131256	albendazole	Anthelmintic
6681	-3.55	cp	BRD-K02581333	protein-tyrosine-phosphatase-inhibitor-IV	Tyrosine phosphatase inhibitor
6684	-3.59	cp	BRD-K15086322	JNJ-10191584	Histamine receptor antagonist
6685	-3.6	cp	BRD-A41301928	bongkrek-acid	Mitochondrial ADP, ATP translocase inhibitor
6695	-3.63	cp	BRD-K90027355	spironolactone	Mineralocorticoid receptor antagonist
6704	-3.7	cp	BRD-K79602928	metformin	Insulin sensitizer
6708	-3.73	cp	BRD-K37814297	acepromazine	Dopamine receptor antagonist
6709	-3.74	cp	BRD-K51816706	oxindole-I	VEGFR inhibitor
6720	-3.81	cp	BRD-U66370498	androstanol	CAR antagonist
6721	-3.81	cp	BRD-K51671335	sulpiride	Dopamine receptor antagonist
6725	-3.84	cp	BRD-K69690935	curcumin	Cyclooxygenase inhibitor
6726	-3.84	cp	BRD-K17896185	FIT	Opioid receptor agonist
6733	-3.88	cp	BRD-K63874012	thioperamide	Histamine receptor antagonist
6734	-3.88	cp	BRD-A49906757	scopolamine	Acetylcholine receptor antagonist
6742	-3.93	cp	BRD-A96485169	EBPC	Aldose reductase inhibitor
6746	-3.95	cp	BRD-A74771556	nikkomycin	Chitin inhibitor
6747	-3.95	cp	BRD-K34415467	trimethobenzamide	Histamine receptor antagonist
6750	-3.95	cp	BRD-A09539288	homatropine	Acetylcholine receptor antagonist
6763	-4.04	cp	BRD-K14643723	4-(2-Amino-ethyl)-benzenesulfonamide	carbonic anhydrase inhibitor
6764	-4.04	cp	BRD-K97354755	SU-6656	SRC inhibitor
6765	-4.04	cp	BRD-K52930707	rescinnamine	ACE inhibitor
6766	-4.05	cp	BRD-K41996876	tyrphostin-1	EGFR inhibitor
6769	-4.09	cp	BRD-K35629949	SR-27897	CCK receptor antagonist
6774	-4.12	cp	BRD-K75532464	FTI-276	Farnesyltransferase inhibitor
6775	-4.12	cp	BRD-A48257147	PHCCC	Glutamate receptor agonist
6779	-4.16	cp	BRD-K49404994	levetiracetam	Calcium channel blocker
6783	-4.2	cp	BRD-K55424922	anpirtoline	Serotonin receptor agonist
6787	-4.23	cp	BRD-K50140147	NVP-TAE684	ALK inhibitor
6789	-4.25	cp	BRD-K38903228	hesperidin	Flavanone glycoside
6792	-4.26	cp	BRD-K83597974	pargyline	Monoamine oxidase inhibitor
6794	-4.28	cp	BRD-K71430621	clobenpropit	Histamine receptor antagonist
6797	-4.34	cp	BRD-A00993607	alprenolol	Adrenergic receptor antagonist
6803	-4.37	cp	BRD-K86887724	dofetilide	Potassium channel blocker
6806	-4.38	cp	BRD-K85090592	pilocarpine	Acetylcholine receptor agonist
6810	-4.4	cp	BRD-K95851186	CGP-13501	GABA receptor modulator
6813	-4.4	cp	BRD-A25067867	benzatropine	Acetylcholine receptor antagonist
6814	-4.42	cp	BRD-K01095011	finasteride	5-alpha reductase inhibitor
6817	-4.43	cp	BRD-K11129031	gemfibrozil	Lipoprotein lipase activator
6818	-4.44	cp	BRD-A57457122	VU-0400071-3	Glutamate receptor modulator
6819	-4.44	cp	BRD-K09859624	methantheline	Acetylcholine receptor antagonist
6820	-4.44	cp	BRD-K06159959	CCMQ	Inhibitor of the binding of homoquinolinic acid to non-NMDA sensitive sites
6822	-4.45	cp	BRD-K97158071	droperidol	Dopamine receptor antagonist
6826	-4.47	cp	BRD-K08998509	fananserin	Dopamine receptor antagonist
6828	-4.48	cp	BRD-K12079898	PD-160170	Neuropeptide receptor antagonist
6837	-4.55	cp	BRD-K71860425	CDK2-5-inhibitor	CDK inhibitor
6839	-4.57	cp	BRD-A75552914	isoxicam	Cyclooxygenase inhibitor
6841	-4.58	cp	BRD-A18043272	phensuximide	Succinimide antiepileptic
6856	-4.78	cp	BRD-A17453586	MDL-72832	Serotonin receptor agonist
6861	-4.82	cp	BRD-K67868012	PI-103	MTOR inhibitor
6865	-4.86	cp	BRD-A31800922	procyclidine	Acetylcholine receptor antagonist
6868	-4.89	cp	BRD-K53123955	niridazole	Phosphofructokinase inhibitor
6871	-4.9	cp	BRD-A48720949	testosterone	androgen receptor agonist
6874	-4.93	cp	BRD-K42573370	avrainvillamide-analog-2	nucleophosmin inhibitor
6875	-4.93	cp	BRD-K45296539	ZD-7114	Adrenergic receptor agonist
6877	-4.95	cp	BRD-A29437505	RWJ-21757	TLR agonist
6878	-4.95	cp	BRD-K14920963	erythrosine	Coloring agent
6879	-4.97	cp	BRD-A63043573	cabergoline	Dopamine receptor agonist
6881	-5	cp	BRD-K18855837	varenicline	Acetylcholine receptor agonist
6882	-5	cp	BRD-K11634954	GBR-13069	Dopamine uptake inhibitor
6883	-5.01	cp	BRD-K34330170	rotenonic-acid	Retinoid receptor antagonist
6884	-5.02	cp	BRD-A97739905	ketoprofen	Cyclooxygenase inhibitor
6885	-5.03	cp	BRD-K48932581	cetraxate	Mucus protecting agent
6887	-5.04	cp	BRD-K06080977	eicosatetraynoic-acid	Cyclooxygenase inhibitor
6890	-5.07	cp	BRD-K08554278	bisbenzimide	DNA binding agent
6893	-5.11	cp	BRD-K96778649	tyrphostin-47	EGFR inhibitor
6897	-5.18	cp	BRD-K99063460	didanosine	Nucleoside reverse transcriptase inhibitor
6902	-5.25	cp	BRD-K48935217	epothilone	Microtubule inhibitor
6907	-5.29	cp	BRD-A56892734	esomeprazole	ATPase inhibitor
6908	-5.29	cp	BRD-K14807180	SB-221284	Serotonin receptor antagonist
6909	-5.29	cp	BRD-K15842202	eudesmic-acid	-666
6912	-5.36	cp	BRD-A26845397	isamoltan	Adrenergic receptor antagonist
6913	-5.36	cp	BRD-K99595596	salsolinol	Monoamine oxidase inhibitor
6914	-5.37	cp	BRD-K61691971	avrainvillamide-analog-1	nucleophosmin inhibitor
6915	-5.37	cp	BRD-A37776212	ICI-204448	Opioid receptor agonist
6919	-5.4	cp	BRD-A87606379	nadolol	Adrenergic receptor antagonist
6921	-5.42	cp	BRD-K16195444	oxymetazoline	Adrenergic receptor agonist
6922	-5.43	cp	BRD-K55344148	BU-224	Imidazoline receptor ligand
6923	-5.43	cp	BRD-K88568253	iproniazid	Monoamine oxidase inhibitor
6935	-5.53	cp	BRD-K13356952	methazolamide	Carbonic anhydrase inhibitor
6938	-5.58	cp	BRD-A54596827	solifenacin	Acetylcholine receptor antagonist
6944	-5.6	cp	BRD-A14798026	mestranol	Estrogen receptor agonist
6949	-5.65	cp	BRD-K13819402	desoxypeganine	Acetylcholinesterase inhibitor
6954	-5.69	cp	BRD-K77947974	fluspirilene	Dopamine receptor antagonist
6955	-5.7	cp	BRD-M41783010	acamprosate	Glutamate receptor antagonist
6958	-5.72	cp	BRD-K51018020	VAMA-37	DNA dependent protein kinase inhibitor
6961	-5.73	cp	BRD-K71289571	zafirlukast	Leukotriene receptor antagonist
6964	-5.77	cp	BRD-K67439147	SIB-1893	Glutamate receptor antagonist
6965	-5.78	cp	BRD-K26548821	quinpirole	Dopamine receptor agonist
6969	-5.81	cp	BRD-K56334280	amonafide	Topoisomerase inhibitor
6975	-5.85	cp	BRD-K18742343	H-8	PKA inhibitor
6976	-5.85	cp	BRD-K62792802	LY-83583	Guanylyl cyclase inhibitor
6977	-5.86	cp	BRD-K66788707	fludarabine	DNA synthesis inhibitor
6980	-5.92	cp	BRD-K46056750	AZD-7762	CHK inhibitor
6982	-5.95	cp	BRD-A13084692	troglitazone	Insulin sensitizer
6986	-5.99	cp	BRD-A88282067	delcorine	Antiarrhythmic
6987	-5.99	cp	BRD-K28075147	biochanin-a	Estrogen receptor agonist
6988	-5.99	cp	BRD-A65767837	hydrocortisone	Glucocorticoid receptor agonist
6989	-5.99	cp	BRD-K73109821	diazoxide	Potassium channel activator
6990	-6	cp	BRD-K07212038	selinidin	Mast cell stabilizer
6994	-6.01	cp	BRD-K74913225	brinzolamide	Carbonic anhydrase inhibitor
6996	-6.03	cp	BRD-K43887077	dopamine	Dopamine receptor agonist
6998	-6.06	cp	BRD-A29731977	17-hydroxyprogesterone-caproate	progesterone receptor agonist
7005	-6.17	cp	BRD-A77050075	heraclenol	Vitamin K antagonist
7006	-6.17	cp	BRD-K80325895	eicosadienoic-acid	-666
7008	-6.21	cp	BRD-K50325075	UCL-2077	Slow after hyperpolarization channel blocker
7010	-6.23	cp	BRD-K16444452	ibudilast	Leukotriene receptor antagonist
7014	-6.34	cp	BRD-K17796732	JWH-015	Cannabinoid receptor agonist
7016	-6.34	cp	BRD-A86044036	flurbiprofen	Cyclooxygenase inhibitor
7017	-6.38	cp	BRD-A77349281	RK-682	Tyrosine phosphatase inhibitor
7018	-6.41	cp	BRD-K09635134	l-erythro-MAPP	negative control for D-erythro-MAPP
7020	-6.43	cp	BRD-K37194137	III606050	Cytochrome P450 inhibitor
7023	-6.52	cp	BRD-K08287586	butylparaben	DNA synthesis inhibitor
7027	-6.65	cp	BRD-K42452249	EO-1428	p38 MAPK inhibitor
7032	-6.7	cp	BRD-A20697603	thiostrepton	FOXM1 inhibitor
7036	-6.77	cp	BRD-K01253243	SB-590885	RAF inhibitor
7039	-6.83	cp	BRD-K26997899	SA-792574	Microtubule inhibitor
7042	-6.87	cp	BRD-A28746609	paclitaxel	Tubulin inhibitor
7044	-6.9	cp	BRD-K00673382	famotidine	Histamine receptor antagonist
7046	-6.92	cp	BRD-A18620900	estriol	Estrogen receptor agonist
7047	-6.93	cp	BRD-K96119599	leucodin	Melanin inhibitor
7052	-7.02	cp	BRD-A15034104	bergenin	Interleukin inhibitor
7053	-7.08	cp	BRD-K87049188	fusaric-acid	Dopamine beta hydroxylase inhibitor
7054	-7.1	cp	BRD-K39569857	avrainvillamide-analog-3	nucleophosmin inhibitor
7055	-7.11	cp	BRD-K48029790	OBAA	Phospholipase inhibitor
7058	-7.13	cp	BRD-A51393488	noscapine	Bradykinin receptor antagonist
7062	-7.19	cp	BRD-K28806945	L-750667	Dopamine receptor antagonist
7063	-7.19	cp	BRD-K45479396	BP-554	Serotonin receptor agonist
7065	-7.21	cp	BRD-K99291625	SB-203580	p38 MAPK inhibitor
7066	-7.21	cp	BRD-A02333338	cyclopamine	Smoothened receptor antagonist
7067	-7.22	cp	BRD-K75181824	acetyl-geranygeranyl-cysteine	Inhibitor of methyl esterification of geranylgeranylated proteins
7074	-7.29	cp	BRD-K39733634	L-161982	Prostanoid receptor antagonist
7078	-7.33	cp	BRD-K70281171	U-99194	Dopamine receptor antagonist
7079	-7.35	cp	BRD-A34255068	rolipram	Phosphodiesterase inhibitor
7087	-7.43	cp	BRD-K36395411	SB-206553	Serotonin receptor antagonist
7089	-7.46	cp	BRD-K77677632	SB-200646	Serotonin receptor antagonist
7093	-7.49	cp	BRD-K80672993	M2-PK-activator	-666
7098	-7.53	cp	BRD-K78373679	RO-3306	CDK inhibitor
7100	-7.56	cp	BRD-A31312900	montelukast	Leukotriene receptor antagonist
7101	-7.57	cp	BRD-K81209159	herniarin	Acetylcholinesterase inhibitor
7103	-7.57	cp	BRD-A29734509	disopyramide	Sodium channel blocker
7104	-7.58	cp	BRD-K05434375	HA-1004	Calcium channel blocker
7106	-7.61	cp	BRD-K38323065	phenacetin	Cyclooxygenase inhibitor
7110	-7.68	cp	BRD-K68103045	CGS-20625	Benzodiazepine receptor agonist
7112	-7.72	cp	BRD-K71534238	GW-9508	Free fatty acid receptor agonist
7113	-7.72	cp	BRD-A02759312	betaxolol	Adrenergic receptor antagonist
7115	-7.74	cp	BRD-K35723520	darinaparsin	Apoptosis stimulant
7116	-7.75	cp	BRD-K48300629	zonisamide	Sodium channel blocker
7117	-7.76	cp	BRD-K10852020	tolcapone	Catechol O methyltransferase inhibitor
7121	-7.79	cp	BRD-A72758037	asiatic-acid	Apoptosis stimulant
7123	-7.79	cp	BRD-K05977355	fluconazole	Sterol demethylase inhibitor
7124	-7.82	cp	BRD-K46937689	phenazone	Cyclooxygenase inhibitor
7126	-7.87	cp	BRD-A03359064	ICI-89406	Adrenergic receptor antagonist
7131	-7.96	cp	BRD-K46678324	RHO-kinase-inhibitor-II	Rho associated kinase inhibitor
7132	-7.99	cp	BRD-K42748308	XE-991	Potassium channel blocker
7137	-8.06	cp	BRD-A22143024	estropipate	Estrogen receptor agonist
7138	-8.07	cp	BRD-K48722833	iloperidone	Dopamine receptor antagonist
7139	-8.07	cp	BRD-K84141129	VU-0400193-3	Glutamate receptor modulator
7140	-8.07	cp	BRD-K87226815	cycloserine	Bacterial cell wall synthesis inhibitor
7142	-8.1	cp	BRD-K14880289	GW-501516	PPAR receptor agonist
7148	-8.17	cp	BRD-K55127134	fluphenazine	Dopamine receptor antagonist
7150	-8.19	cp	BRD-K32526544	DCEBIO	Potassium channel activator
7152	-8.22	cp	BRD-K63516691	T-0156	Phosphodiesterase inhibitor
7154	-8.28	cp	BRD-K04993501	cefixime	Bacterial cell wall synthesis inhibitor
7158	-8.35	cp	BRD-K60174629	z-prolyl-prolinal	Prolyl endopeptidase inhibitor
7161	-8.41	cp	BRD-K63504947	semaxanib	VEGFR inhibitor
7162	-8.44	cp	BRD-K98157055	SIB-1757	Glutamate receptor antagonist
7166	-8.48	cp	BRD-A44448661	pentobarbital	Barbiturate antiepileptic
7170	-8.49	cp	BRD-K44497846	enalapril	ACE inhibitor
7175	-8.54	cp	BRD-A62025033	temsirolimus	MTOR inhibitor
7176	-8.54	cp	BRD-K72029282	probucol	Atherogenesis inhibitor
7180	-8.65	cp	BRD-A58048407	nimodipine	Calcium channel blocker
7183	-8.67	cp	BRD-A94669766	naringenin	Aromatase inhibitor
7193	-8.84	cp	BRD-A57382968	piroxicam	Cyclooxygenase inhibitor
7194	-8.84	cp	BRD-K29733039	deforolimus	MTOR inhibitor
7196	-8.89	cp	BRD-K51662849	ilomastat	Matrix metalloprotease inhibitor
7199	-8.94	cp	BRD-K68065987	MK-2206	AKT inhibitor
7200	-8.97	cp	BRD-K04412738	tramadol	Norepinephrine reuptake inhibitor
7202	-8.98	cp	BRD-K94919853	10H-phenothiazin-10-yl)(p-tolyl)methanone	Butyrylcholinesterase inhibitor
7204	-9.02	cp	BRD-A14208071	oxyphenonium	Cholinergic receptor antagonist
7205	-9.03	cp	BRD-K94441233	mevastatin	HMGCR inhibitor
7206	-9.04	cp	BRD-A65282128	cefazolin	Bacterial cell wall synthesis inhibitor
7214	-9.22	cp	BRD-K50660797	epicatechin	Bacterial DNA gyrase inhibitor
7215	-9.24	cp	BRD-K55930204	phenytoin	Hydantoin antiepileptic
7216	-9.27	cp	BRD-K89152108	liothyronine	Thyroid hormone stimulant
7218	-9.33	cp	BRD-K70505054	ranitidine	Histamine receptor antagonist
7219	-9.35	cp	BRD-K47539947	tetradecylthioacetic-acid	Lipid peroxidase inhibitor
7223	-9.43	cp	BRD-K35430135	SR-59230A	Adrenergic receptor antagonist
7228	-9.49	cp	BRD-A87479750	tenidap	Cyclooxygenase inhibitor
7230	-9.5	cp	BRD-A60245366	AS-601245	JNK inhibitor
7231	-9.54	cp	BRD-A63546914	RO-04-5595	Glutamate receptor antagonist
7236	-9.58	cp	BRD-U08759356	EI-346-erlotinib-analog	EGFR inhibitor
7237	-9.58	cp	BRD-A50157456	terbutaline	Adrenergic receptor agonist
7241	-9.66	cp	BRD-K33193182	methylnorlichexanthone	Aurora kinase inhibitor
7242	-9.69	cp	BRD-K92413528	thiazolidinecarboxylic-acid	Reducing agent
7243	-9.7	cp	BRD-A68039575	liquiritigenin	Aromatase inhibitor
7246	-9.78	cp	BRD-K82746043	navitoclax	BCL inhibitor
7249	-9.79	cp	BRD-A37837077	cyclazosin	Adrenergic receptor antagonist
7250	-9.85	cp	BRD-A68929948	DAPT-GSI-IX	Gamma secretase inhibitor
7251	-9.88	cp	BRD-U73238814	QL-XI-92	DDR1 inhibitor
7256	-9.95	cp	BRD-K23623876	decafluorobutane	Contrast agent
7259	-9.97	cp	BRD-K49519144	LY-2140023	Glutamate receptor agonist
7261	-10.01	cp	BRD-A43150328	penicillic-acid	other antibiotic
7263	-10.1	cp	BRD-A02713983	dihydrodeoxygedunin	Growth factor receptor activator
7264	-10.11	cp	BRD-K47207162	zimelidine	Serotonin reuptake inhibitor
7268	-10.16	cp	BRD-A71157293	fursultiamine	Vitamin B
7272	-10.27	cp	BRD-K44876623	zolpidem	Benzodiazepine receptor agonist
7277	-10.37	cp	BRD-K67637637	olopatadine	Histamine receptor antagonist
7281	-10.47	cp	BRD-K59574735	ubenimex	Leukotriene inhibitor
7284	-10.53	cp	BRD-A66199457	asiaticoside	Antineoplastic
7286	-10.55	cp	BRD-A62525898	prednisone	Glucocorticoid receptor agonist
7291	-10.64	cp	BRD-K37312348	kenpaullone	CDK inhibitor
7297	-10.74	cp	BRD-K82091397	SB-239063	p38 MAPK inhibitor
[truncated: 430 more rows]
